# Supplementary material for: Independent regulation of Plasmodium falciparum rif gene promoters
Source: Sci Rep. 2018 Jun 19;8:9332. doi: 10.1038/s41598-018-27646-0 (PMC6008437; doi:10.1038/s41598-018-27646-0)
Supplement: Supplementary file 2 — Supplementary Dataset 1 [file 41598_2018_27646_MOESM2_ESM.xlsx]

## Sheet: spreadsheet1
This table contains expression data for rif genes extracted from spreadsheet 2 (criterion "rifin" or "hDHFR").
Feature ID	+ 2.5 nM WR99210 total reads	RPKM 2.5 nM WR	w/o WR99210 Total Reads group 2	RPKM w/o WR99210
DHFR_Human	315	214.687	4	3.48421
PF3D7_0100200| product=rifin (RIF) | location=Pf3D7_01_v3:38982-40207(-) | length=996 | sequence_SO=chromosome |	0	0	1	0.493247
PF3D7_0100400| product=rifin (RIF) | location=Pf3D7_01_v3:50363-51636(+) | length=1119 | sequence_SO=chromosome |	16	5.49623	4	1.75612
PF3D7_0100600| product=rifin (RIF) | location=Pf3D7_01_v3:53778-55006(-) | length=1080 | sequence_SO=chromosome |	2	0.711838	1	0.454884
PF3D7_0100800| product=rifin (RIF) | location=Pf3D7_01_v3:59772-61003(+) | length=1035 | sequence_SO=chromosome |	0	0	0	0
PF3D7_0100900| product=rifin (RIF) | location=Pf3D7_01_v3:62187-63400(-) | length=1053 | sequence_SO=chromosome |	0	0	0	0
PF3D7_0101000| product=rifin (RIF) | location=Pf3D7_01_v3:65817-66989(-) | length=1077 | sequence_SO=chromosome |	0	0	1	0.456151
PF3D7_0101600| product=rifin (RIF) | location=Pf3D7_01_v3:81765-83106(-) | length=1110 | sequence_SO=chromosome |	1	0.3463	0	0
PF3D7_0101900| product=rifin (RIF) | location=Pf3D7_01_v3:90242-91420(-) | length=1032 | sequence_SO=chromosome |	0	0	0	0
PF3D7_0114700| product=rifin (RIF) | location=Pf3D7_01_v3:563703-564842(-) | length=972 | sequence_SO=chromosome |	0	0	0	0
PF3D7_0115200| product=rifin (RIF) | location=Pf3D7_01_v3:591849-593187(+) | length=1107 | sequence_SO=chromosome |	0	0	0	0
PF3D7_0115300| product=rifin (RIF) | location=Pf3D7_01_v3:595102-596273(+) | length=1011 | sequence_SO=chromosome |	0	0	0	0
PF3D7_0115600| product=rifin (RIF) | location=Pf3D7_01_v3:604162-605531(+) | length=1140 | sequence_SO=chromosome |	7	2.36031	3	1.29283
PF3D7_0200200| product=rifin (RIF) | location=Pf3D7_02_v3:33030-34259(-) | length=1005 | sequence_SO=chromosome |	5	1.9124	3	1.46649
PF3D7_0200500| product=rifin (RIF) | location=Pf3D7_02_v3:41515-42858(-) | length=1113 | sequence_SO=chromosome |	1	0.345366	0	0
PF3D7_0200600| product=rifin (RIF) | location=Pf3D7_02_v3:45286-46558(-) | length=1128 | sequence_SO=chromosome |	0	0	0	0
PF3D7_0200700| product=rifin (RIF) | location=Pf3D7_02_v3:48923-50147(-) | length=993 | sequence_SO=chromosome |	0	0	0	0
PF3D7_0201000| product=rifin (RIF) | location=Pf3D7_02_v3:57344-58421(-) | length=939 | sequence_SO=chromosome |	0	0	0	0
PF3D7_0201200| product=rifin (RIF) | location=Pf3D7_02_v3:63157-64376(+) | length=1071 | sequence_SO=chromosome |	0	0	0	0
PF3D7_0222400| product=rifin, pseudogene (RIF) | location=Pf3D7_02_v3:886625-887802(+) | length=1080 | sequence_SO=chromosome |	0	0	0	0
PF3D7_0222500| product=rifin (RIF) | location=Pf3D7_02_v3:889660-890745(+) | length=951 | sequence_SO=chromosome |	0	0	0	0
PF3D7_0222600| product=rifin (RIF) | location=Pf3D7_02_v3:892856-894206(+) | length=1107 | sequence_SO=chromosome |	7	2.43067	1	0.443789
PF3D7_0222700| product=rifin (RIF) | location=Pf3D7_02_v3:896226-897420(+) | length=1047 | sequence_SO=chromosome |	2	0.734274	0	0
PF3D7_0223100| product=rifin (RIF) | location=Pf3D7_02_v3:904551-905775(+) | length=993 | sequence_SO=chromosome |	236	91.3561	105	51.9474
PF3D7_0223200| product=rifin (RIF) | location=Pf3D7_02_v3:907678-908861(+) | length=1038 | sequence_SO=chromosome |	5	1.8516	1	0.473289
PF3D7_0223400| product=rifin (RIF) | location=Pf3D7_02_v3:913244-914457(+) | length=984 | sequence_SO=chromosome |	104	40.6269	107	53.4211
PF3D7_0300200| product=rifin (RIF) | location=Pf3D7_03_v3:46369-47579(-) | length=981 | sequence_SO=chromosome |	35	13.7143	45	22.5355
PF3D7_0300500| product=rifin (RIF) | location=Pf3D7_03_v3:55390-56584(-) | length=1080 | sequence_SO=chromosome |	0	0	0	0
PF3D7_0300700| product=rifin (RIF) | location=Pf3D7_03_v3:61445-62714(+) | length=1107 | sequence_SO=chromosome |	0	0	0	0
PF3D7_0300800| product=rifin (RIF) | location=Pf3D7_03_v3:64572-65783(+) | length=966 | sequence_SO=chromosome |	1	0.397922	0	0
PF3D7_0324400| product=rifin (RIF) | location=Pf3D7_03_v3:1015795-1016942(+) | length=1050 | sequence_SO=chromosome |	0	0	0	0
PF3D7_0324500| product=rifin (RIF) | location=Pf3D7_03_v3:1018874-1019973(+) | length=954 | sequence_SO=chromosome |	0	0	1	0.514963
PF3D7_0324800| product=rifin (RIF) | location=Pf3D7_03_v3:1027571-1028929(+) | length=1116 | sequence_SO=chromosome |	3	1.03331	1	0.44021
PF3D7_0400300| product=rifin (RIF) | location=Pf3D7_04_v3:42032-43374(-) | length=1113 | sequence_SO=chromosome |	5	1.72683	2	0.882793
PF3D7_0400500| product=rifin (RIF) | location=Pf3D7_04_v3:59636-60939(+) | length=1149 | sequence_SO=chromosome |	1	0.334545	0	0
PF3D7_0400700| product=rifin (RIF) | location=Pf3D7_04_v3:63104-64476(-) | length=1143 | sequence_SO=chromosome |	4	1.34521	2	0.859622
PF3D7_0400900| product=rifin (RIF) | location=Pf3D7_04_v3:69961-71113(-) | length=990 | sequence_SO=chromosome |	0	0	1	0.496237
PF3D7_0401000| product=rifin (RIF) | location=Pf3D7_04_v3:73268-74340(-) | length=930 | sequence_SO=chromosome |	0	0	0	0
PF3D7_0401200| product=rifin (RIF) | location=Pf3D7_04_v3:79193-80451(+) | length=1104 | sequence_SO=chromosome |	0	0	0	0
PF3D7_0401300| product=rifin (RIF) | location=Pf3D7_04_v3:82247-83575(+) | length=1128 | sequence_SO=chromosome |	0	0	0	0
PF3D7_0401400| product=rifin (RIF) | location=Pf3D7_04_v3:85397-86608(+) | length=990 | sequence_SO=chromosome |	0	0	1	0.496237
PF3D7_0401600.1| product=rifin | location=Pf3D7_04_v3:92576-93809(-) | length=1044 | sequence_SO=chromosome |	42	15.4641	41	19.2933
PF3D7_0402500| product=rifin, pseudogene (RIF) | location=Pf3D7_04_v3:155877-156984(+) | length=990 | sequence_SO=chromosome |	0	0	0	0
PF3D7_0402700| product=rifin, pseudogene (RIF) | location=Pf3D7_04_v3:162511-163724(-) | length=996 | sequence_SO=chromosome |	0	0	0	0
PF3D7_0412600| product=rifin, pseudogene (RIF) | location=Pf3D7_04_v3:559387-560638(-) | length=1023 | sequence_SO=chromosome |	12	4.509	3	1.44069
PF3D7_0413200| product=rifin (RIF) | location=Pf3D7_04_v3:603166-604456(-) | length=1131 | sequence_SO=chromosome |	0	0	0	0
PF3D7_0413300| product=rifin (RIF) | location=Pf3D7_04_v3:609155-610433(+) | length=1041 | sequence_SO=chromosome |	0	0	0	0
PF3D7_0417200| product=bifunctional dihydrofolate reductase-thymidylate synthase (DHFR-TS) | location=Pf3D7_04_v3:748088-749914(+) | length=1827 | sequence_SO=chromosome |	450	94.678	448	120.466
PF3D7_0421200| product=rifin (RIF) | location=Pf3D7_04_v3:967087-968273(+) | length=1041 | sequence_SO=chromosome |	0	0	0	0
PF3D7_0421500| product=rifin, pseudogene (RIF) | location=Pf3D7_04_v3:981823-982990(-) | length=1011 | sequence_SO=chromosome |	0	0	0	0
PF3D7_0425600| product=rifin, pseudogene (RIF) | location=Pf3D7_04_v3:1149274-1150188(+) | length=915 | sequence_SO=chromosome |	18	7.56182	1	0.536912
PF3D7_0425700| product=rifin (RIF) | location=Pf3D7_04_v3:1152504-1153633(-) | length=975 | sequence_SO=chromosome |	0	0	0	0
PF3D7_0425900| product=rifin (RIF) | location=Pf3D7_04_v3:1169980-1171184(+) | length=975 | sequence_SO=chromosome |	31	12.2217	41	20.6587
PF3D7_0500300| product=rifin, pseudogene (RIF) | location=Pf3D7_05_v3:29776-30963(-) | length=1023 | sequence_SO=chromosome |	1	0.37575	0	0
PF3D7_0500400| product=rifin (RIF) | location=Pf3D7_05_v3:33056-34378(-) | length=1125 | sequence_SO=chromosome |	0	0	0	0
PF3D7_0500500| product=rifin (RIF) | location=Pf3D7_05_v3:36464-37564(-) | length=930 | sequence_SO=chromosome |	0	0	0	0
PF3D7_0500700| product=rifin, pseudogene (RIF) | location=Pf3D7_05_v3:41129-41403(-) | length=275 | sequence_SO=chromosome |	0	0	0	0
PF3D7_0532900| product=rifin (RIF) | location=Pf3D7_05_v3:1326245-1327429(+) | length=957 | sequence_SO=chromosome |	0	0	1	0.513348
PF3D7_0533000| product=rifin, pseudogene (RIF) | location=Pf3D7_05_v3:1329555-1330808(+) | length=1029 | sequence_SO=chromosome |	0	0	0	0
PF3D7_0600300| product=rifin (RIF) | location=Pf3D7_06_v3:15065-16410(-) | length=1116 | sequence_SO=chromosome |	9	3.09994	18	7.92378
PF3D7_0600500| product=rifin (RIF) | location=Pf3D7_06_v3:26557-27830(+) | length=1119 | sequence_SO=chromosome |	7	2.4046	4	1.75612
PF3D7_0600700| product=rifin (RIF) | location=Pf3D7_06_v3:31965-33244(-) | length=1050 | sequence_SO=chromosome |	0	0	0	0
PF3D7_0600800| product=rifin, pseudogene (RIF) | location=Pf3D7_06_v3:35355-36595(-) | length=1068 | sequence_SO=chromosome |	1	0.359918	0	0
PF3D7_0600900| product=rifin, pseudogene (RIF) | location=Pf3D7_06_v3:38721-39781(-) | length=963 | sequence_SO=chromosome |	0	0	0	0
PF3D7_0617500| product=rifin, pseudogene (RIF) | location=Pf3D7_06_v3:735368-736327(+) | length=960 | sequence_SO=chromosome |	0	0	1	0.511744
PF3D7_0617700| product=rifin (RIF) | location=Pf3D7_06_v3:741269-742406(-) | length=996 | sequence_SO=chromosome |	0	0	0	0
PF3D7_0631700| product=rifin, pseudogene | location=Pf3D7_06_v3:1326737-1327918(+) | length=1083 | sequence_SO=chromosome |	0	0	1	0.453623
PF3D7_0631800| product=rifin (RIF) | location=Pf3D7_06_v3:1329771-1330963(+) | length=1029 | sequence_SO=chromosome |	0	0	0	0
PF3D7_0701200| product=rifin, pseudogene (RIF) | location=Pf3D7_07_v3:59277-60366(-) | length=924 | sequence_SO=chromosome |	0	0	0	0
PF3D7_0701300| product=rifin, pseudogene (RIF) | location=Pf3D7_07_v3:62220-63401(-) | length=1083 | sequence_SO=chromosome |	0	0	0	0
PF3D7_0632000| product=rifin (RIF) | location=Pf3D7_06_v3:1336146-1337473(+) | length=1113 | sequence_SO=chromosome |	0	0	0	0
PF3D7_0632100| product=rifin (RIF) | location=Pf3D7_06_v3:1338218-1339417(-) | length=972 | sequence_SO=chromosome |	0	0	0	0
PF3D7_0632200| product=rifin (RIF) | location=Pf3D7_06_v3:1341307-1342595(-) | length=1134 | sequence_SO=chromosome |	0	0	0	0
PF3D7_0632300| product=rifin (RIF) | location=Pf3D7_06_v3:1347341-1348571(+) | length=1080 | sequence_SO=chromosome |	1	0.355919	0	0
PF3D7_0632400| product=rifin (RIF) | location=Pf3D7_06_v3:1350724-1352087(+) | length=1134 | sequence_SO=chromosome |	16	5.42353	13	5.63189
PF3D7_0632600| product=rifin, pseudogene (RIF) | location=Pf3D7_06_v3:1367912-1369107(+) | length=1050 | sequence_SO=chromosome |	2	0.732176	5	2.3394
PF3D7_0632700| product=rifin (RIF) | location=Pf3D7_06_v3:1371501-1372861(+) | length=1131 | sequence_SO=chromosome |	70	23.7909	71	30.8404
PF3D7_0700200| product=rifin (RIF) | location=Pf3D7_07_v3:30097-31269(+) | length=972 | sequence_SO=chromosome |	1	0.395466	1	0.505426
PF3D7_0700300| product=rifin (RIF) | location=Pf3D7_07_v3:33585-34804(-) | length=951 | sequence_SO=chromosome |	0	0	1	0.516587
PF3D7_0700500| product=rifin (RIF) | location=Pf3D7_07_v3:40288-41453(-) | length=1074 | sequence_SO=chromosome |	0	0	0	0
PF3D7_0701100| product=rifin (RIF) | location=Pf3D7_07_v3:55562-56781(-) | length=990 | sequence_SO=chromosome |	3	1.16483	3	1.48871
PF3D7_0701800| product=rifin (RIF) | location=Pf3D7_07_v3:75918-77055(-) | length=996 | sequence_SO=chromosome |	0	0	0	0
PF3D7_0711900| product=rifin, pseudogene (RIF) | location=Pf3D7_07_v3:525063-526320(-) | length=1074 | sequence_SO=chromosome |	1	0.357907	1	0.457425
PF3D7_0712200| product=rifin, pseudogene (RIF) | location=Pf3D7_07_v3:540343-541541(-) | length=1017 | sequence_SO=chromosome |	0	0	0	0
PF3D7_0712500| product=rifin, pseudogene (RIF) | location=Pf3D7_07_v3:562906-564160(-) | length=1137 | sequence_SO=chromosome |	0	0	0	0
PF3D7_0713000| product=rifin (RIF) | location=Pf3D7_07_v3:602141-603381(+) | length=1041 | sequence_SO=chromosome |	0	0	1	0.471925
PF3D7_0717700| product=serine--tRNA ligase, putative | location=Pf3D7_07_v3:764794-766413(-) | length=1620 | sequence_SO=chromosome |	991	235.144	1412	428.197
PF3D7_0731900| product=rifin, pseudogene (RIF) | location=Pf3D7_07_v3:1382410-1383524(+) | length=957 | sequence_SO=chromosome |	0	0	0	0
PF3D7_0732200| product=rifin (RIF) | location=Pf3D7_07_v3:1390711-1392043(+) | length=1101 | sequence_SO=chromosome |	1	0.34913	0	0
PF3D7_0732300| product=rifin (RIF) | location=Pf3D7_07_v3:1396437-1397639(-) | length=1017 | sequence_SO=chromosome |	0	0	0	0
PF3D7_0732400| product=rifin (RIF) | location=Pf3D7_07_v3:1399452-1400682(-) | length=1149 | sequence_SO=chromosome |	0	0	1	0.427567
PF3D7_0732500| product=rifin (RIF) | location=Pf3D7_07_v3:1402623-1403978(-) | length=1119 | sequence_SO=chromosome |	1	0.343514	0	0
PF3D7_0732700| product=rifin (RIF) | location=Pf3D7_07_v3:1408781-1409975(+) | length=1080 | sequence_SO=chromosome |	0	0	0	0
PF3D7_0732900| product=rifin (RIF) | location=Pf3D7_07_v3:1414434-1415683(+) | length=1020 | sequence_SO=chromosome |	2	0.753711	7	3.37149
PF3D7_0800400| product=rifin (RIF) | location=Pf3D7_08_v3:52760-53982(-) | length=993 | sequence_SO=chromosome |	3	1.16131	9	4.45264
PF3D7_0800500| product=rifin (RIF) | location=Pf3D7_08_v3:56352-57703(-) | length=1128 | sequence_SO=chromosome |	0	0	0	0
PF3D7_0808800| product=rifin (RIF) | location=Pf3D7_08_v3:450615-451899(+) | length=1167 | sequence_SO=chromosome |	1	0.329385	0	0
PF3D7_0808900| product=rifin (RIF) | location=Pf3D7_08_v3:453803-454919(+) | length=999 | sequence_SO=chromosome |	0	0	2	0.983532
PF3D7_0832100| product=rifin, pseudogene (RIF) | location=Pf3D7_08_v3:1386625-1387882(-) | length=1026 | sequence_SO=chromosome |	5	1.87326	14	6.70355
PF3D7_0832500| product=rifin (RIF) | location=Pf3D7_08_v3:1402567-1403711(-) | length=981 | sequence_SO=chromosome |	0	0	0	0
PF3D7_0832800| product=rifin (RIF) | location=Pf3D7_08_v3:1411058-1412141(+) | length=921 | sequence_SO=chromosome |	0	0	0	0
PF3D7_0833000| product=rifin (RIF) | location=Pf3D7_08_v3:1417438-1418625(+) | length=1107 | sequence_SO=chromosome |	0	0	0	0
PF3D7_0833100| product=rifin (RIF) | location=Pf3D7_08_v3:1420818-1422077(-) | length=1107 | sequence_SO=chromosome |	0	0	1	0.443789
PF3D7_0833200| product=rifin (RIF) | location=Pf3D7_08_v3:1426884-1428135(+) | length=1071 | sequence_SO=chromosome |	0	0	0	0
PF3D7_0833400| product=rifin (RIF) | location=Pf3D7_08_v3:1432696-1433932(+) | length=1023 | sequence_SO=chromosome |	7	2.63025	3	1.44069
PF3D7_0900200| product=rifin (RIF) | location=Pf3D7_09_v3:29797-31157(-) | length=1131 | sequence_SO=chromosome |	82	27.8693	74	32.1435
PF3D7_0900300| product=rifin (RIF) | location=Pf3D7_09_v3:33553-34795(-) | length=1080 | sequence_SO=chromosome |	8	2.84735	7	3.18418
PF3D7_0900400| product=rifin (RIF) | location=Pf3D7_09_v3:39554-40740(+) | length=1032 | sequence_SO=chromosome |	7	2.60731	7	3.33229
PF3D7_0900500| product=rifin (RIF) | location=Pf3D7_09_v3:42909-44045(-) | length=1017 | sequence_SO=chromosome |	22	8.31528	20	9.66124
PF3D7_0900600| product=rifin (RIF) | location=Pf3D7_09_v3:45902-47236(-) | length=1104 | sequence_SO=chromosome |	0	0	1	0.444995
PF3D7_0900700| product=rifin (RIF) | location=Pf3D7_09_v3:49612-50971(-) | length=1146 | sequence_SO=chromosome |	0	0	0	0
PF3D7_0901000| product=rifin (RIF) | location=Pf3D7_09_v3:58162-59240(-) | length=930 | sequence_SO=chromosome |	0	0	0	0
PF3D7_0901100| product=rifin (RIF) | location=Pf3D7_09_v3:61342-62553(-) | length=1053 | sequence_SO=chromosome |	0	0	1	0.466547
PF3D7_0901300| product=rifin (RIF) | location=Pf3D7_09_v3:67334-68625(+) | length=1137 | sequence_SO=chromosome |	0	0	0	0
PF3D7_0901400| product=rifin (RIF) | location=Pf3D7_09_v3:70521-71738(+) | length=1053 | sequence_SO=chromosome |	0	0	0	0
PF3D7_0901500| product=rifin (RIF) | location=Pf3D7_09_v3:74409-75746(+) | length=1098 | sequence_SO=chromosome |	0	0	0	0
PF3D7_0937300| product=rifin (RIF) | location=Pf3D7_09_v3:1474431-1475704(+) | length=1116 | sequence_SO=chromosome |	0	0	0	0
PF3D7_0937400| product=rifin (RIF) | location=Pf3D7_09_v3:1477526-1478736(+) | length=1080 | sequence_SO=chromosome |	0	0	2	0.909767
PF3D7_0937500| product=rifin (RIF) | location=Pf3D7_09_v3:1480947-1482211(-) | length=1110 | sequence_SO=chromosome |	4	1.3852	5	2.21295
PF3D7_0937700| product=rifin (RIF) | location=Pf3D7_09_v3:1492373-1493708(+) | length=1104 | sequence_SO=chromosome |	1	0.348182	3	1.33498
PF3D7_1000200| product=rifin (RIF) | location=Pf3D7_10_v3:38050-39395(-) | length=1116 | sequence_SO=chromosome |	57	19.633	75	33.0157
PF3D7_1000300| product=rifin (RIF) | location=Pf3D7_10_v3:41773-42963(-) | length=1038 | sequence_SO=chromosome |	8	2.96256	5	2.36645
PF3D7_1000400| product=rifin (RIF) | location=Pf3D7_10_v3:44816-46133(-) | length=1116 | sequence_SO=chromosome |	0	0	0	0
PF3D7_1000500| product=rifin (RIF) | location=Pf3D7_10_v3:48052-49384(-) | length=1110 | sequence_SO=chromosome |	2	0.692599	1	0.442589
PF3D7_1000600| product=rifin (RIF) | location=Pf3D7_10_v3:51349-52599(-) | length=1086 | sequence_SO=chromosome |	21	7.43301	16	7.23793
PF3D7_1040000| product=rifin (RIF) | location=Pf3D7_10_v3:1599900-1601077(+) | length=1080 | sequence_SO=chromosome |	0	0	0	0
PF3D7_1040100| product=rifin (RIF) | location=Pf3D7_10_v3:1602935-1603989(+) | length=930 | sequence_SO=chromosome |	0	0	0	0
PF3D7_1040300| product=rifin (RIF) | location=Pf3D7_10_v3:1609063-1610422(+) | length=1137 | sequence_SO=chromosome |	2	0.676152	0	0
PF3D7_1040400| product=rifin (RIF) | location=Pf3D7_10_v3:1612530-1613735(+) | length=1047 | sequence_SO=chromosome |	0	0	0	0
PF3D7_1040500| product=rifin (RIF) | location=Pf3D7_10_v3:1615804-1617070(+) | length=1053 | sequence_SO=chromosome |	0	0	0	0
PF3D7_1040600| product=rifin (RIF) | location=Pf3D7_10_v3:1619086-1620244(+) | length=981 | sequence_SO=chromosome |	0	0	0	0
PF3D7_1040700| product=rifin (RIF) | location=Pf3D7_10_v3:1622368-1623684(+) | length=1119 | sequence_SO=chromosome |	0	0	0	0
PF3D7_1040800| product=rifin (RIF) | location=Pf3D7_10_v3:1625772-1626824(+) | length=888 | sequence_SO=chromosome |	0	0	0	0
PF3D7_1040900| product=rifin (RIF) | location=Pf3D7_10_v3:1628914-1630023(+) | length=936 | sequence_SO=chromosome |	1	0.410676	0	0
PF3D7_1041000| product=rifin (RIF) | location=Pf3D7_10_v3:1632398-1633665(+) | length=1113 | sequence_SO=chromosome |	0	0	0	0
PF3D7_1041100| product=rifin (RIF) | location=Pf3D7_10_v3:1635596-1636779(+) | length=1005 | sequence_SO=chromosome |	6	2.29488	11	5.37713
PF3D7_1041200| product=rifin (RIF) | location=Pf3D7_10_v3:1639171-1640518(+) | length=1116 | sequence_SO=chromosome |	98	33.7549	89	39.1787
PF3D7_1100300| product=rifin (RIF) | location=Pf3D7_11_v3:45056-46233(+) | length=1023 | sequence_SO=chromosome |	0	0	0	0
PF3D7_1100400| product=rifin (RIF) | location=Pf3D7_11_v3:48112-49307(+) | length=972 | sequence_SO=chromosome |	0	0	0	0
PF3D7_1100500| product=rifin (RIF) | location=Pf3D7_11_v3:51623-52751(-) | length=984 | sequence_SO=chromosome |	1	0.390643	0	0
PF3D7_1101100| product=rifin (RIF) | location=Pf3D7_11_v3:66686-67965(-) | length=1050 | sequence_SO=chromosome |	0	0	0	0
PF3D7_1101200| product=rifin (RIF) | location=Pf3D7_11_v3:70081-71289(-) | length=1071 | sequence_SO=chromosome |	0	0	0	0
PF3D7_1101300| product=rifin (RIF) | location=Pf3D7_11_v3:73244-74442(-) | length=993 | sequence_SO=chromosome |	0	0	0	0
PF3D7_1101400| product=rifin, pseudogene (RIF) | location=Pf3D7_11_v3:76820-78000(-) | length=1083 | sequence_SO=chromosome |	0	0	0	0
PF3D7_1149800| product=rifin (RIF) | location=Pf3D7_11_v3:2006706-2007829(+) | length=945 | sequence_SO=chromosome |	3	1.22029	0	0
PF3D7_1150000| product=rifin (RIF) | location=Pf3D7_11_v3:2012989-2014316(+) | length=1110 | sequence_SO=chromosome |	0	0	0	0
PF3D7_1150100| product=rifin, pseudogene (RIF) | location=Pf3D7_11_v3:2015649-2016509(-) | length=861 | sequence_SO=chromosome |	0	0	0	0
PF3D7_1150200| product=rifin (RIF) | location=Pf3D7_11_v3:2018714-2019967(-) | length=1017 | sequence_SO=chromosome |	0	0	0	0
PF3D7_1150300| product=rifin (RIF) | location=Pf3D7_11_v3:2021854-2023034(-) | length=1026 | sequence_SO=chromosome |	0	0	0	0
PF3D7_1200200| product=rifin (RIF) | location=Pf3D7_12_v3:26321-27687(-) | length=1137 | sequence_SO=chromosome |	0	0	0	0
PF3D7_1200300| product=rifin (RIF) | location=Pf3D7_12_v3:30078-31261(-) | length=1038 | sequence_SO=chromosome |	0	0	0	0
PF3D7_1200500| product=rifin (RIF) | location=Pf3D7_12_v3:43800-45106(-) | length=1110 | sequence_SO=chromosome |	1	0.3463	1	0.442589
PF3D7_1219200| product=rifin, pseudogene (RIF) | location=Pf3D7_12_v3:764448-765151(+) | length=704 | sequence_SO=chromosome |	6	3.27607	6	4.187
PF3D7_1240700| product=rifin, pseudogene (RIF) | location=Pf3D7_12_v3:1728774-1730007(+) | length=1038 | sequence_SO=chromosome |	0	0	0	0
PF3D7_1253600| product=rifin, pseudogene (RIF) | location=Pf3D7_12_v3:2188760-2189613(+) | length=852 | sequence_SO=chromosome |	0	0	0	0
PF3D7_1253700| product=rifin (RIF) | location=Pf3D7_12_v3:2190483-2191770(-) | length=1128 | sequence_SO=chromosome |	0	0	0	0
PF3D7_1254000| product=rifin (RIF) | location=Pf3D7_12_v3:2201495-2202686(+) | length=1041 | sequence_SO=chromosome |	0	0	0	0
PF3D7_1254200| product=rifin (RIF) | location=Pf3D7_12_v3:2207830-2209115(+) | length=1056 | sequence_SO=chromosome |	2	0.728016	1	0.465222
PF3D7_1254400| product=rifin (RIF) | location=Pf3D7_12_v3:2214671-2216019(+) | length=1140 | sequence_SO=chromosome |	0	0	0	0
PF3D7_1254500| product=rifin (RIF) | location=Pf3D7_12_v3:2218452-2219533(+) | length=921 | sequence_SO=chromosome |	0	0	0	0
PF3D7_1254700| product=rifin (RIF) | location=Pf3D7_12_v3:2224997-2226201(-) | length=981 | sequence_SO=chromosome |	0	0	0	0
PF3D7_1254800| product=rifin (RIF) | location=Pf3D7_12_v3:2228632-2229740(-) | length=954 | sequence_SO=chromosome |	0	0	0	0
PF3D7_1255000| product=rifin (RIF) | location=Pf3D7_12_v3:2234600-2235792(+) | length=1038 | sequence_SO=chromosome |	0	0	0	0
PF3D7_1255100| product=rifin (RIF) | location=Pf3D7_12_v3:2238210-2239417(+) | length=1053 | sequence_SO=chromosome |	3	1.09514	0	0
PF3D7_1300200| product=rifin (RIF) | location=Pf3D7_13_v3:30605-31881(-) | length=1047 | sequence_SO=chromosome |	3	1.10141	8	3.75377
PF3D7_1300400| product=rifin (RIF) | location=Pf3D7_13_v3:47583-48769(+) | length=1032 | sequence_SO=chromosome |	0	0	1	0.476041
PF3D7_1300500| product=rifin (RIF) | location=Pf3D7_13_v3:50662-51857(+) | length=996 | sequence_SO=chromosome |	1	0.385936	2	0.986494
PF3D7_1300600| product=rifin (RIF) | location=Pf3D7_13_v3:54067-55259(-) | length=1038 | sequence_SO=chromosome |	26	9.62833	22	10.4124
PF3D7_1300700| product=rifin (RIF) | location=Pf3D7_13_v3:57109-58422(-) | length=1110 | sequence_SO=chromosome |	2	0.692599	6	2.65554
PF3D7_1301000| product=rifin, pseudogene (RIF) | location=Pf3D7_13_v3:65548-66816(-) | length=1110 | sequence_SO=chromosome |	1	0.3463	0	0
PF3D7_1372600| product=rifin (RIF) | location=Pf3D7_13_v3:2856586-2858026(+) | length=819 | sequence_SO=chromosome |	181	84.9512	99	59.3848
PF3D7_1372700| product=rifin (RIF) | location=Pf3D7_13_v3:2860163-2861441(+) | length=1047 | sequence_SO=chromosome |	1	0.367137	0	0
PF3D7_1373000| product=rifin (RIF) | location=Pf3D7_13_v3:2868923-2870165(+) | length=1011 | sequence_SO=chromosome |	0	0	0	0
PF3D7_1373100| product=rifin (RIF) | location=Pf3D7_13_v3:2871860-2873088(-) | length=1026 | sequence_SO=chromosome |	0	0	0	0
PF3D7_1373300| product=rifin (RIF) | location=Pf3D7_13_v3:2877908-2879141(+) | length=1065 | sequence_SO=chromosome |	0	0	0	0
PF3D7_1373400| product=rifin (RIF) | location=Pf3D7_13_v3:2881591-2882956(+) | length=1134 | sequence_SO=chromosome |	4	1.35588	4	1.73289
PF3D7_1400200| product=rifin (RIF) | location=Pf3D7_14_v3:7208-8538(-) | length=1095 | sequence_SO=chromosome |	38	13.3397	45	20.1894
PF3D7_1400300| product=rifin (RIF) | location=Pf3D7_14_v3:10974-12117(-) | length=1029 | sequence_SO=chromosome |	0	0	1	0.477429
PF3D7_1400400| product=rifin (RIF) | location=Pf3D7_14_v3:14126-15363(-) | length=1014 | sequence_SO=chromosome |	1	0.379085	2	0.968983
PF3D7_1400500| product=rifin (RIF) | location=Pf3D7_14_v3:17469-18808(-) | length=1020 | sequence_SO=chromosome |	0	0	2	0.963283
PF3D7_1400600| product=rifin (RIF) | location=Pf3D7_14_v3:20897-22232(-) | length=1104 | sequence_SO=chromosome |	0	0	0	0
PF3D7_1400800| product=rifin (RIF) | location=Pf3D7_14_v3:27321-28428(-) | length=951 | sequence_SO=chromosome |	0	0	1	0.516587
PF3D7_1479400| product=rifin (RIF) | location=Pf3D7_14_v3:3266136-3267377(+) | length=1080 | sequence_SO=chromosome |	0	0	0	0
PF3D7_1479600| product=rifin (RIF) | location=Pf3D7_14_v3:3272578-3273848(+) | length=1053 | sequence_SO=chromosome |	0	0	0	0
PF3D7_1479700| product=rifin (RIF) | location=Pf3D7_14_v3:3276230-3277501(+) | length=1047 | sequence_SO=chromosome |	0	0	1	0.469221
PF3D7_1479800| product=rifin (RIF) | location=Pf3D7_14_v3:3279500-3280662(+) | length=1035 | sequence_SO=chromosome |	0	0	0	0
PF3D7_1480000| product=rifin (RIF) | location=Pf3D7_14_v3:3285900-3287003(+) | length=1023 | sequence_SO=chromosome |	0	0	0	0

## Sheet: spreadsheet2
This table contains all RNAseq results fo trophozoite stage parasites transfected with pTZ57_PF3D7_0200700 treated or not with 2.5 nM WR99210. Given are toral gene reads and RPKM values.
Feature ID	Total gene reads +2.5 nM WR99210	+2.5 nM WR99210 RPKM values	Total gene Reads w/o WR99210	w/o WR99210 RPKM values
DHFR_Human	315	214.687	4	3.48421
mal_mito_1 | organism=Plasmodium_falciparum_3D7 | product=cytochrome c oxidase subunit 3 (COX3) | location=M76611:734-1486(-) | length=753 | sequence_SO=mitochondrial_chromosome |	534	272.597	169	110.259
mal_mito_2 | organism=Plasmodium_falciparum_3D7 | product=cytochrome c oxidase subunit 1 (COX1) | location=M76611:2035-3471(+) | length=1437 | sequence_SO=mitochondrial_chromosome |	581	155.416	307	104.956
mal_mito_3 | organism=Plasmodium_falciparum_3D7 | product=cytochrome b (CYTB) | location=M76611:3492-4622(+) | length=1131 | sequence_SO=mitochondrial_chromosome |	1065	361.961	301	130.746
mal_mito_RNA19:rRNA | organism=Plasmodium_falciparum_3D7 | product=unspecified product | location=M76611:5547-5576(-) | length=30 | sequence_SO=mitochondrial_chromosome |	0	0	0	0
mal_rna_10:rRNA | organism=Plasmodium_falciparum_3D7 | product=unspecified product | location=M76611:1830-1910(+) | length=81 | sequence_SO=mitochondrial_chromosome |	0	0	0	0
mal_rna_11:rRNA | organism=Plasmodium_falciparum_3D7 | product=unspecified product | location=M76611:1916-2023(-) | length=108 | sequence_SO=mitochondrial_chromosome |	0	0	0	0
mal_rna_12:rRNA | organism=Plasmodium_falciparum_3D7 | product=unspecified product | location=M76611:4594-4618(-) | length=25 | sequence_SO=mitochondrial_chromosome |	0	0	0	0
mal_rna_13:rRNA | organism=Plasmodium_falciparum_3D7 | product=unspecified product | location=M76611:4996-5025(-) | length=30 | sequence_SO=mitochondrial_chromosome |	0	0	0	0
mal_rna_14:rRNA | organism=Plasmodium_falciparum_3D7 | product=unspecified product | location=M76611:5026-5201(-) | length=176 | sequence_SO=mitochondrial_chromosome |	0	0	0	0
mal_rna_15:rRNA | organism=Plasmodium_falciparum_3D7 | product=unspecified product | location=M76611:5379-5446(-) | length=68 | sequence_SO=mitochondrial_chromosome |	0	0	0	0
mal_rna_17:rRNA | organism=Plasmodium_falciparum_3D7 | product=unspecified product | location=M76611:5577-5771(-) | length=195 | sequence_SO=mitochondrial_chromosome |	0	0	0	0
mal_rna_18:rRNA | organism=Plasmodium_falciparum_3D7 | product=unspecified product | location=M76611:5772-5854(-) | length=83 | sequence_SO=mitochondrial_chromosome |	0	0	0	0
mal_rna_19:rRNA | organism=Plasmodium_falciparum_3D7 | product=unspecified product | location=M76611:5855-5955(-) | length=101 | sequence_SO=mitochondrial_chromosome |	0	0	0	0
mal_rna_8:rRNA | organism=Plasmodium_falciparum_3D7 | product=unspecified product | location=M76611:1650-1688(+) | length=39 | sequence_SO=mitochondrial_chromosome |	0	0	0	0
mal_rna_9:rRNA | organism=Plasmodium_falciparum_3D7 | product=unspecified product | location=M76611:1697-1763(+) | length=67 | sequence_SO=mitochondrial_chromosome |	0	0	0	0
malmito_rna_10:rRNA | organism=Plasmodium_falciparum_3D7 | product=unspecified product | location=M76611:625-724(-) | length=100 | sequence_SO=mitochondrial_chromosome |	0	0	0	0
malmito_rna_15:rRNA | organism=Plasmodium_falciparum_3D7 | product=unspecified product | location=M76611:594-624(-) | length=31 | sequence_SO=mitochondrial_chromosome |	0	0	0	0
malmito_rna_16:rRNA | organism=Plasmodium_falciparum_3D7 | product=unspecified product | location=M76611:3-33(+) | length=31 | sequence_SO=mitochondrial_chromosome |	0	0	0	0
malmito_rna_17:rRNA | organism=Plasmodium_falciparum_3D7 | product=unspecified product | location=M76611:126-165(+) | length=40 | sequence_SO=mitochondrial_chromosome |	0	0	0	0
malmito_rna_1:rRNA | organism=Plasmodium_falciparum_3D7 | product=unspecified product | location=M76611:506-593(-) | length=88 | sequence_SO=mitochondrial_chromosome |	0	0	0	0
malmito_rna_20:rRNA | organism=Plasmodium_falciparum_3D7 | product=unspecified product | location=M76611:34-71(+) | length=38 | sequence_SO=mitochondrial_chromosome |	0	0	0	0
malmito_rna_21:rRNA | organism=Plasmodium_falciparum_3D7 | product=unspecified product | location=M76611:1794-1829(+) | length=36 | sequence_SO=mitochondrial_chromosome |	0	0	0	0
malmito_rna_9:rRNA | organism=Plasmodium_falciparum_3D7 | product=unspecified product | location=M76611:72-125(+) | length=54 | sequence_SO=mitochondrial_chromosome |	0	0	0	0
malmito_rna_LSUC:rRNA | organism=Plasmodium_falciparum_3D7 | product=unspecified product | location=M76611:204-226(-) | length=23 | sequence_SO=mitochondrial_chromosome |	0	0	0	0
malmito_rna_LSUF:rRNA | organism=Plasmodium_falciparum_3D7 | product=unspecified product | location=M76611:1516-1630(+) | length=115 | sequence_SO=mitochondrial_chromosome |	0	0	0	0
malmito_rna_LSUG:rRNA | organism=Plasmodium_falciparum_3D7 | product=unspecified product | location=M76611:283-389(-) | length=107 | sequence_SO=mitochondrial_chromosome |	0	0	0	0
malmito_rna_RNA11:rRNA | organism=Plasmodium_falciparum_3D7 | product=unspecified product | location=M76611:5284-5340(-) | length=57 | sequence_SO=mitochondrial_chromosome |	0	0	0	0
malmito_rna_RNA12:rRNA | organism=Plasmodium_falciparum_3D7 | product=unspecified product | location=M76611:4887-4945(+) | length=59 | sequence_SO=mitochondrial_chromosome |	0	0	0	0
malmito_rna_RNA14:rRNA | organism=Plasmodium_falciparum_3D7 | product=unspecified product | location=M76611:5508-5548(-) | length=41 | sequence_SO=mitochondrial_chromosome |	0	0	0	0
malmito_rna_RNA18:rRNA | organism=Plasmodium_falciparum_3D7 | product=unspecified product | location=M76611:4964-4988(+) | length=25 | sequence_SO=mitochondrial_chromosome |	0	0	0	0
malmito_rna_RNA22:rRNA | organism=Plasmodium_falciparum_3D7 | product=unspecified product | location=M76611:5341-5378(-) | length=38 | sequence_SO=mitochondrial_chromosome |	0	0	0	0
malmito_rna_RNA4:rRNA | organism=Plasmodium_falciparum_3D7 | product=unspecified product | location=M76611:4625-4696(+) | length=72 | sequence_SO=mitochondrial_chromosome |	0	0	0	0
malmito_rna_RNA5:rRNA | organism=Plasmodium_falciparum_3D7 | product=unspecified product | location=M76611:4716-4802(+) | length=87 | sequence_SO=mitochondrial_chromosome |	0	0	0	0
malmito_rna_RNA6:rRNA | organism=Plasmodium_falciparum_3D7 | product=unspecified product | location=M76611:4808-4865(+) | length=58 | sequence_SO=mitochondrial_chromosome |	0	0	0	0
malmito_rna_RNA7:rRNA | organism=Plasmodium_falciparum_3D7 | product=unspecified product | location=M76611:5202-5283(-) | length=82 | sequence_SO=mitochondrial_chromosome |	0	0	0	0
malmito_rna_SSUF:rRNA | organism=Plasmodium_falciparum_3D7 | product=unspecified product | location=M76611:5447-5507(-) | length=61 | sequence_SO=mitochondrial_chromosome |	0	0	0	0
malmito_SSUB:rRNA | organism=Plasmodium_falciparum_3D7 | product=unspecified product | location=M76611:390-505(-) | length=116 | sequence_SO=mitochondrial_chromosome |	0	0	0	0
PF3D7_0100100 | organism=Plasmodium_falciparum_3D7 | product=erythrocyte membrane protein 1, PfEMP1 (VAR) | location=Pf3D7_01_v3:29510-37126(+) | length=6492 | sequence_SO=chromosome |	0	0	0	0
PF3D7_0100200 | organism=Plasmodium_falciparum_3D7 | product=rifin (RIF) | location=Pf3D7_01_v3:38982-40207(-) | length=996 | sequence_SO=chromosome |	0	0	1	0.493247
PF3D7_0100300 | organism=Plasmodium_falciparum_3D7 | product=erythrocyte membrane protein 1, PfEMP1 (VAR) | location=Pf3D7_01_v3:42367-46507(-) | length=3984 | sequence_SO=chromosome |	0	0	0	0
PF3D7_0100400 | organism=Plasmodium_falciparum_3D7 | product=rifin (RIF) | location=Pf3D7_01_v3:50363-51636(+) | length=1119 | sequence_SO=chromosome |	16	5.49623	4	1.75612
PF3D7_0100500 | organism=Plasmodium_falciparum_3D7 | product=erythrocyte membrane protein 1 (PfEMP1), exon 1, pseudogene | location=Pf3D7_01_v3:53169-53280(-) | length=112 | sequence_SO=chromosome |	0	0	0	0
PF3D7_0100600 | organism=Plasmodium_falciparum_3D7 | product=rifin (RIF) | location=Pf3D7_01_v3:53778-55006(-) | length=1080 | sequence_SO=chromosome |	2	0.711838	1	0.454884
PF3D7_0100700 | organism=Plasmodium_falciparum_3D7 | product=Plasmodium exported protein, unknown function, fragment | location=Pf3D7_01_v3:56690-56893(-) | length=204 | sequence_SO=chromosome |	0	0	0	0
PF3D7_0100800 | organism=Plasmodium_falciparum_3D7 | product=rifin (RIF) | location=Pf3D7_01_v3:59772-61003(+) | length=1035 | sequence_SO=chromosome |	0	0	0	0
PF3D7_0100900 | organism=Plasmodium_falciparum_3D7 | product=rifin (RIF) | location=Pf3D7_01_v3:62187-63400(-) | length=1053 | sequence_SO=chromosome |	0	0	0	0
PF3D7_0101000 | organism=Plasmodium_falciparum_3D7 | product=rifin (RIF) | location=Pf3D7_01_v3:65817-66989(-) | length=1077 | sequence_SO=chromosome |	0	0	1	0.456151
PF3D7_0101100 | organism=Plasmodium_falciparum_3D7 | product=exported protein family 4 (EPF4) | location=Pf3D7_01_v3:69304-70417(-) | length=930 | sequence_SO=chromosome |	5	2.06663	4	2.11301
PF3D7_0101200 | organism=Plasmodium_falciparum_3D7 | product=exported protein family 3 (EPF3) | location=Pf3D7_01_v3:71624-72426(+) | length=693 | sequence_SO=chromosome |	0	0	0	0
PF3D7_0101300 | organism=Plasmodium_falciparum_3D7 | product=Pfmc-2TM Maurer's cleft two transmembrane protein (MC-2TM) | location=Pf3D7_01_v3:74563-75366(+) | length=708 | sequence_SO=chromosome |	0	0	0	0
PF3D7_0101400 | organism=Plasmodium_falciparum_3D7 | product=exported protein family 1, pseudogene (EPF1) | location=Pf3D7_01_v3:75982-76809(-) | length=828 | sequence_SO=chromosome |	0	0	0	0
PF3D7_0101500 | organism=Plasmodium_falciparum_3D7 | product=erythrocyte membrane protein 1 (PfEMP1), exon 2, pseudogene (VAR) | location=Pf3D7_01_v3:78241-79891(+) | length=1647 | sequence_SO=chromosome |	2	0.466779	2	0.596569
PF3D7_0101600 | organism=Plasmodium_falciparum_3D7 | product=rifin (RIF) | location=Pf3D7_01_v3:81765-83106(-) | length=1110 | sequence_SO=chromosome |	1	0.3463	0	0
PF3D7_0101700 | organism=Plasmodium_falciparum_3D7 | product=erythrocyte membrane protein 1 (PfEMP1), exon 2, pseudogene (VAR) | location=Pf3D7_01_v3:84791-86152(-) | length=1359 | sequence_SO=chromosome |	3	0.848549	0	0
PF3D7_0101800 | organism=Plasmodium_falciparum_3D7 | product=stevor | location=Pf3D7_01_v3:87203-88177(-) | length=870 | sequence_SO=chromosome |	0	0	0	0
PF3D7_0101900 | organism=Plasmodium_falciparum_3D7 | product=rifin (RIF) | location=Pf3D7_01_v3:90242-91420(-) | length=1032 | sequence_SO=chromosome |	0	0	0	0
PF3D7_0102000 | organism=Plasmodium_falciparum_3D7 | product=Plasmodium exported protein (PHISTa), unknown function, pseudogene | location=Pf3D7_01_v3:93113-93875(-) | length=759 | sequence_SO=chromosome |	0	0	0	0
PF3D7_0102100 | organism=Plasmodium_falciparum_3D7 | product=stevor, pseudogene | location=Pf3D7_01_v3:95050-95899(+) | length=846 | sequence_SO=chromosome |	0	0	0	0
PF3D7_0102200 | organism=Plasmodium_falciparum_3D7 | product=ring-infected erythrocyte surface antigen (RESA) | location=Pf3D7_01_v3:98819-102282(+) | length=3258 | sequence_SO=chromosome |	186	21.9451	428	64.5382
PF3D7_0102300 | organism=Plasmodium_falciparum_3D7 | product=Plasmodium exported protein, unknown function | location=Pf3D7_01_v3:104704-105209(+) | length=354 | sequence_SO=chromosome |	48	52.121	25	34.6945
PF3D7_0102400 | organism=Plasmodium_falciparum_3D7 | product=lysophospholipase, putative, pseudogene | location=Pf3D7_01_v3:107197-108348(-) | length=1152 | sequence_SO=chromosome |	33	11.0112	41	17.4846
PF3D7_0102500 | organism=Plasmodium_falciparum_3D7 | product=erythrocyte binding antigen-181 (EBA181) | location=Pf3D7_01_v3:110750-115799(-) | length=4704 | sequence_SO=chromosome |	320	26.1492	1007	105.169
PF3D7_0102600 | organism=Plasmodium_falciparum_3D7 | product=serine/threonine protein kinase, FIKK family (FIKK1) | location=Pf3D7_01_v3:119041-121249(-) | length=1893 | sequence_SO=chromosome |	14	2.84284	17	4.41187
PF3D7_0102700 | organism=Plasmodium_falciparum_3D7 | product=merozoite-associated tryptophan-rich antigen (MaTrA) | location=Pf3D7_01_v3:124517-125484(+) | length=831 | sequence_SO=chromosome |	12	5.5508	9	5.32066
PF3D7_0102800 | organism=Plasmodium_falciparum_3D7 | product=conserved Plasmodium protein, unknown function | location=Pf3D7_01_v3:126318-128141(-) | length=1824 | sequence_SO=chromosome |	51	10.7478	48	12.9283
PF3D7_0102900 | organism=Plasmodium_falciparum_3D7 | product=aspartate--tRNA ligase | location=Pf3D7_01_v3:128960-130840(-) | length=1881 | sequence_SO=chromosome |	395	80.7204	292	76.2637
PF3D7_0103000 | organism=Plasmodium_falciparum_3D7 | product=vacuolar protein sorting-associated protein VTA1, putative | location=Pf3D7_01_v3:132086-133624(-) | length=780 | sequence_SO=chromosome |	30	14.7843	49	30.8621
PF3D7_0103100 | organism=Plasmodium_falciparum_3D7 | product=vacuolar protein sorting-associated protein 51, putative (VPS51) | location=Pf3D7_01_v3:134353-139257(-) | length=4905 | sequence_SO=chromosome |	216	16.9274	252	25.2398
PF3D7_0103200 | organism=Plasmodium_falciparum_3D7 | product=nucleoside transporter 4 (NT4) | location=Pf3D7_01_v3:140662-142219(-) | length=1305 | sequence_SO=chromosome |	1133	333.729	547	205.921
PF3D7_0103300 | organism=Plasmodium_falciparum_3D7 | product=conserved Plasmodium protein, unknown function | location=Pf3D7_01_v3:143640-146396(-) | length=2757 | sequence_SO=chromosome |	184	25.6541	293	52.2101
PF3D7_0103400 | organism=Plasmodium_falciparum_3D7 | product=zinc-carboxypeptidase, putative | location=Pf3D7_01_v3:147915-152777(-) | length=4863 | sequence_SO=chromosome |	846	66.8715	855	86.3746
PF3D7_0103500 | organism=Plasmodium_falciparum_3D7 | product=conserved Plasmodium protein, unknown function | location=Pf3D7_01_v3:154176-160426(+) | length=5472 | sequence_SO=chromosome |	102	7.16521	65	5.83568
PF3D7_0103600 | organism=Plasmodium_falciparum_3D7 | product=ATP-dependent RNA helicase, putative | location=Pf3D7_01_v3:161131-166229(+) | length=4605 | sequence_SO=chromosome |	615	51.3358	240	25.6039
PF3D7_0103700 | organism=Plasmodium_falciparum_3D7 | product=L-seryl-tRNA(Sec) kinase, putative (PSTK) | location=Pf3D7_01_v3:166513-168687(+) | length=1608 | sequence_SO=chromosome |	49	11.7135	40	12.2208
PF3D7_0103800 | organism=Plasmodium_falciparum_3D7 | product=actin-related protein (ARP1) | location=Pf3D7_01_v3:169079-171273(-) | length=1143 | sequence_SO=chromosome |	78	26.2315	105	45.1302
PF3D7_0103900 | organism=Plasmodium_falciparum_3D7 | product=parasite-infected erythrocyte surface protein (PIEPS15) | location=Pf3D7_01_v3:172864-174591(+) | length=1728 | sequence_SO=chromosome |	347	77.1899	317	90.1238
PF3D7_0104000 | organism=Plasmodium_falciparum_3D7 | product=thrombospondin-related sporozoite protein (TRSP) | location=Pf3D7_01_v3:175609-176376(+) | length=492 | sequence_SO=chromosome |	7	5.469	6	5.99115
PF3D7_0104100 | organism=Plasmodium_falciparum_3D7 | product=conserved Plasmodium membrane protein, unknown function | location=Pf3D7_01_v3:178087-180790(+) | length=2376 | sequence_SO=chromosome |	377	60.9916	339	70.0934
PF3D7_0104200 | organism=Plasmodium_falciparum_3D7 | product=StAR-related lipid transfer protein | location=Pf3D7_01_v3:182822-184222(-) | length=1401 | sequence_SO=chromosome |	431	118.254	345	120.978
PF3D7_0104300 | organism=Plasmodium_falciparum_3D7 | product=ubiquitin carboxyl-terminal hydrolase 1, putative (UBP1) | location=Pf3D7_01_v3:190269-201230(+) | length=10500 | sequence_SO=chromosome |	2889	105.763	890	41.6413
PF3D7_0104400 | organism=Plasmodium_falciparum_3D7 | product=4-hydroxy-3-methylbut-2-enyl diphosphate reductase (LytB) | location=Pf3D7_01_v3:202536-204143(+) | length=1608 | sequence_SO=chromosome |	319	76.257	338	103.265
PF3D7_0104500 | organism=Plasmodium_falciparum_3D7 | product=conserved protein, unknown function | location=Pf3D7_01_v3:204622-205455(-) | length=834 | sequence_SO=chromosome |	180	82.9624	117	68.9198
PF3D7_0104600 | organism=Plasmodium_falciparum_3D7 | product=conserved Plasmodium protein, unknown function | location=Pf3D7_01_v3:206170-210189(+) | length=4020 | sequence_SO=chromosome |	58	5.54596	25	3.05519
PF3D7_0104700 | organism=Plasmodium_falciparum_3D7 | product=transporter, putative | location=Pf3D7_01_v3:210870-213005(+) | length=2136 | sequence_SO=chromosome |	1	0.179959	4	0.919989
PF3D7_0104800 | organism=Plasmodium_falciparum_3D7 | product=novel putative transporter 1 (NPT1) | location=Pf3D7_01_v3:215776-217509(+) | length=1734 | sequence_SO=chromosome |	175	38.7939	151	42.7811
PF3D7_0104900 | organism=Plasmodium_falciparum_3D7 | product=RNase MRP | location=Pf3D7_01_v3:218517-218824(-) | length=308 | sequence_SO=chromosome |	131	163.492	92	146.744
PF3D7_0105000 | organism=Plasmodium_falciparum_3D7 | product=unspecified product | location=Pf3D7_01_v3:218894-219223(-) | length=330 | sequence_SO=chromosome |	10	11.6483	2	2.97742
PF3D7_0105100 | organism=Plasmodium_falciparum_3D7 | product=conserved Plasmodium protein, unknown function | location=Pf3D7_01_v3:221202-221633(+) | length=432 | sequence_SO=chromosome |	39	34.7021	11	12.5093
PF3D7_0105200 | organism=Plasmodium_falciparum_3D7 | product=RAP protein, putative | location=Pf3D7_01_v3:222254-223960(-) | length=1707 | sequence_SO=chromosome |	209	47.0639	169	48.6382
PF3D7_0105300 | organism=Plasmodium_falciparum_3D7 | product=cyclase-associated protein (CAP) | location=Pf3D7_01_v3:225110-225779(-) | length=489 | sequence_SO=chromosome |	410	322.292	268	269.246
PF3D7_0105400.1 | organism=Plasmodium_falciparum_3D7 | product=conserved Plasmodium protein, unknown function | location=Pf3D7_01_v3:226681-227285(-) | length=423 | sequence_SO=chromosome |	31	28.1706	34	39.4878
PF3D7_0105400.2 | organism=Plasmodium_falciparum_3D7 | product=conserved Plasmodium protein, unknown function | location=Pf3D7_01_v3:226681-227285(-) | length=402 | sequence_SO=chromosome |	20	19.124	16	19.5532
PF3D7_0105500 | organism=Plasmodium_falciparum_3D7 | product=conserved Plasmodium protein, unknown function | location=Pf3D7_01_v3:228485-229519(-) | length=1035 | sequence_SO=chromosome |	35	12.9988	12	5.69593
PF3D7_0105600 | organism=Plasmodium_falciparum_3D7 | product=conserved Plasmodium protein, unknown function | location=Pf3D7_01_v3:230289-234402(-) | length=3675 | sequence_SO=chromosome |	117	12.2378	126	16.8437
PF3D7_0105700 | organism=Plasmodium_falciparum_3D7 | product=asparagine-rich antigen Pfa35-2 | location=Pf3D7_01_v3:238666-247857(+) | length=9192 | sequence_SO=chromosome |	500	20.9091	687	36.7173
PF3D7_0105800 | organism=Plasmodium_falciparum_3D7 | product=conserved Plasmodium protein, unknown function | location=Pf3D7_01_v3:249231-252010(-) | length=2499 | sequence_SO=chromosome |	897	137.975	994	195.409
PF3D7_0105900 | organism=Plasmodium_falciparum_3D7 | product=DNA binding protein, putative | location=Pf3D7_01_v3:253584-254930(+) | length=1347 | sequence_SO=chromosome |	115	32.8175	76	27.7185
PF3D7_0106000 | organism=Plasmodium_falciparum_3D7 | product=conserved Plasmodium protein, unknown function | location=Pf3D7_01_v3:255775-258543(-) | length=2769 | sequence_SO=chromosome |	440	61.0808	381	67.5968
PF3D7_0106100 | organism=Plasmodium_falciparum_3D7 | product=V-type proton ATPase subunit C, putative | location=Pf3D7_01_v3:260658-261809(-) | length=1152 | sequence_SO=chromosome |	127	42.3766	93	39.6602
PF3D7_0106200 | organism=Plasmodium_falciparum_3D7 | product=conserved Plasmodium protein, unknown function | location=Pf3D7_01_v3:263340-264223(-) | length=648 | sequence_SO=chromosome |	27	16.0164	14	10.6139
PF3D7_0106300 | organism=Plasmodium_falciparum_3D7 | product=calcium-transporting ATPase (ATP6) | location=Pf3D7_01_v3:265208-269173(-) | length=3687 | sequence_SO=chromosome |	1913	199.442	3137	417.989
PF3D7_0106400 | organism=Plasmodium_falciparum_3D7 | product=pre-rRNA-processing protein TSR2, putative | location=Pf3D7_01_v3:272454-273404(+) | length=471 | sequence_SO=chromosome |	149	121.602	130	135.596
PF3D7_0106500 | organism=Plasmodium_falciparum_3D7 | product=conserved Plasmodium protein, unknown function | location=Pf3D7_01_v3:274315-278550(+) | length=4236 | sequence_SO=chromosome |	248	22.5046	212	24.5869
PF3D7_0106600 | organism=Plasmodium_falciparum_3D7 | product=conserved Plasmodium protein, unknown function | location=Pf3D7_01_v3:279115-280014(+) | length=900 | sequence_SO=chromosome |	6	2.56262	1	0.54586
PF3D7_0106700 | organism=Plasmodium_falciparum_3D7 | product=small ribosomal subunit assembling AARP2 protein (AARP2) | location=Pf3D7_01_v3:281155-285459(+) | length=4305 | sequence_SO=chromosome |	296	26.4298	336	38.3434
PF3D7_0106800 | organism=Plasmodium_falciparum_3D7 | product=ras-related protein Rab-5C (RAB5c) | location=Pf3D7_01_v3:286951-288918(+) | length=645 | sequence_SO=chromosome |	298	177.595	333	253.635
PF3D7_0106900 | organism=Plasmodium_falciparum_3D7 | product=2-C-methyl-D-erythritol 4-phosphate cytidylyltransferase, putative (IspD) | location=Pf3D7_01_v3:290386-292590(+) | length=2205 | sequence_SO=chromosome |	546	95.1829	413	92.0164
PF3D7_0107000 | organism=Plasmodium_falciparum_3D7 | product=centrin-1 (CEN1) | location=Pf3D7_01_v3:293642-294968(+) | length=507 | sequence_SO=chromosome |	854	647.478	680	658.908
PF3D7_0107100 | organism=Plasmodium_falciparum_3D7 | product=conserved Plasmodium protein, unknown function | location=Pf3D7_01_v3:295300-296931(-) | length=1632 | sequence_SO=chromosome |	28	6.59497	25	7.52565
PF3D7_0107200 | organism=Plasmodium_falciparum_3D7 | product=carbon catabolite repressor protein 4, putative | location=Pf3D7_01_v3:297362-299397(+) | length=1014 | sequence_SO=chromosome |	29	10.9935	12	5.8139
PF3D7_0107300 | organism=Plasmodium_falciparum_3D7 | product=probable protein, unknown function | location=Pf3D7_01_v3:299562-300868(-) | length=1200 | sequence_SO=chromosome |	12	3.84393	10	4.09395
PF3D7_0107400 | organism=Plasmodium_falciparum_3D7 | product=conserved Plasmodium protein, unknown function | location=Pf3D7_01_v3:302937-303398(+) | length=462 | sequence_SO=chromosome |	77	64.0654	71	75.4989
PF3D7_0107500 | organism=Plasmodium_falciparum_3D7 | product=lipid/sterol:H+ symporter | location=Pf3D7_01_v3:304362-309257(-) | length=4413 | sequence_SO=chromosome |	783	68.2029	1097	122.123
PF3D7_0107600 | organism=Plasmodium_falciparum_3D7 | product=serine/threonine protein kinase, putative | location=Pf3D7_01_v3:314618-319405(+) | length=4788 | sequence_SO=chromosome |	33	2.64932	26	2.66774
PF3D7_0107700 | organism=Plasmodium_falciparum_3D7 | product=conserved Plasmodium membrane protein, unknown function | location=Pf3D7_01_v3:320168-321508(+) | length=1341 | sequence_SO=chromosome |	48	13.759	41	15.0203
PF3D7_0107800 | organism=Plasmodium_falciparum_3D7 | product=double-strand break repair protein MRE11 (MRE11) | location=Pf3D7_01_v3:322371-326072(+) | length=3702 | sequence_SO=chromosome |	391	40.599	299	39.6788
PF3D7_0107900 | organism=Plasmodium_falciparum_3D7 | product=conserved Plasmodium protein, unknown function | location=Pf3D7_01_v3:326397-327224(-) | length=828 | sequence_SO=chromosome |	57	26.4618	65	38.5662
PF3D7_0108000 | organism=Plasmodium_falciparum_3D7 | product=proteasome subunit beta type-3, putative | location=Pf3D7_01_v3:328431-329558(-) | length=657 | sequence_SO=chromosome |	1270	743.042	1440	1076.77
PF3D7_0108100 | organism=Plasmodium_falciparum_3D7 | product=conserved Plasmodium protein, unknown function | location=Pf3D7_01_v3:330738-332708(+) | length=1971 | sequence_SO=chromosome |	58	11.3114	50	12.4626
PF3D7_0108300 | organism=Plasmodium_falciparum_3D7 | product=conserved Plasmodium protein, unknown function | location=Pf3D7_01_v3:337168-343833(+) | length=6666 | sequence_SO=chromosome |	4839	279.039	3388	249.691
PF3D7_0108400.1 | organism=Plasmodium_falciparum_3D7 | product=mitochondrial carrier protein, putative | location=Pf3D7_01_v3:344400-346540(-) | length=993 | sequence_SO=chromosome |	36	13.9357	17	8.41054
PF3D7_0108400.2 | organism=Plasmodium_falciparum_3D7 | product=mitochondrial carrier protein, putative | location=Pf3D7_01_v3:344400-346540(-) | length=525 | sequence_SO=chromosome |	6	4.39306	8	7.48608
PF3D7_0108500 | organism=Plasmodium_falciparum_3D7 | product=conserved Plasmodium protein, unknown function | location=Pf3D7_01_v3:349170-349709(+) | length=540 | sequence_SO=chromosome |	116	82.5732	158	143.743
PF3D7_0108600 | organism=Plasmodium_falciparum_3D7 | product=conserved Plasmodium protein, unknown function | location=Pf3D7_01_v3:349995-351626(-) | length=921 | sequence_SO=chromosome |	101	42.1538	86	45.8736
PF3D7_0108700 | organism=Plasmodium_falciparum_3D7 | product=secreted ookinete protein, putative (PSOP24) | location=Pf3D7_01_v3:352314-356211(-) | length=3459 | sequence_SO=chromosome |	993	110.35	1372	194.862
PF3D7_0108800 | organism=Plasmodium_falciparum_3D7 | product=conserved Plasmodium protein, unknown function | location=Pf3D7_01_v3:357834-360339(+) | length=1083 | sequence_SO=chromosome |	105	37.268	53	24.042
PF3D7_0108900 | organism=Plasmodium_falciparum_3D7 | product=unspecified product | location=Pf3D7_01_v3:361987-362586(-) | length=600 | sequence_SO=chromosome |	5	3.20327	10	8.1879
PF3D7_0109000 | organism=Plasmodium_falciparum_3D7 | product=photosensitized INA-labeled protein PHIL1, putative (PHIL1) | location=Pf3D7_01_v3:363318-363992(+) | length=675 | sequence_SO=chromosome |	81	46.1271	400	291.125
PF3D7_0109100 | organism=Plasmodium_falciparum_3D7 | product=LCCL domain-containing protein (CCp5) | location=Pf3D7_01_v3:365610-368795(+) | length=3090 | sequence_SO=chromosome |	13	1.61719	35	5.56459
PF3D7_0109200 | organism=Plasmodium_falciparum_3D7 | product=mRNA cleavage factor-like protein, putative | location=Pf3D7_01_v3:369480-370178(-) | length=699 | sequence_SO=chromosome |	130	71.4893	165	115.966
PF3D7_0109300 | organism=Plasmodium_falciparum_3D7 | product=fatty acid elongation protein, GNS1/SUR4 family, putative | location=Pf3D7_01_v3:371815-373012(-) | length=969 | sequence_SO=chromosome |	49	19.4378	32	16.2237
PF3D7_0109400 | organism=Plasmodium_falciparum_3D7 | product=tubulin-specific chaperone a, putative | location=Pf3D7_01_v3:374439-375087(-) | length=501 | sequence_SO=chromosome |	44	33.759	20	19.6117
PF3D7_0109500 | organism=Plasmodium_falciparum_3D7 | product=N-acetyltransferase, putative | location=Pf3D7_01_v3:376294-377004(-) | length=468 | sequence_SO=chromosome |	79	64.8868	114	119.669
PF3D7_0109600 | organism=Plasmodium_falciparum_3D7 | product=cold-shock protein, putative | location=Pf3D7_01_v3:377874-378599(-) | length=453 | sequence_SO=chromosome |	9	7.63694	11	11.9294
PF3D7_0109700 | organism=Plasmodium_falciparum_3D7 | product=conserved protein, unknown function | location=Pf3D7_01_v3:379149-379806(-) | length=552 | sequence_SO=chromosome |	37	25.7654	22	19.5798
PF3D7_0109800 | organism=Plasmodium_falciparum_3D7 | product=phenylalanine--tRNA ligase alpha subunit | location=Pf3D7_01_v3:380697-382424(+) | length=1728 | sequence_SO=chromosome |	216	48.0491	237	67.3796
PF3D7_0109900.1 | organism=Plasmodium_falciparum_3D7 | product=unspecified product | location=Pf3D7_01_v3:383284-387940(+) | length=2286 | sequence_SO=chromosome |	226	38.0021	335	71.9934
PF3D7_0109900.2 | organism=Plasmodium_falciparum_3D7 | product=unspecified product | location=Pf3D7_01_v3:383284-387940(+) | length=2085 | sequence_SO=chromosome |	2	0.368722	2	0.471246
PF3D7_0110000 | organism=Plasmodium_falciparum_3D7 | product=conserved Plasmodium protein, unknown function | location=Pf3D7_01_v3:388372-389076(+) | length=705 | sequence_SO=chromosome |	56	30.5333	57	39.72
PF3D7_0110100 | organism=Plasmodium_falciparum_3D7 | product=selenocysteine-specific elongation factor selB homologue, putative | location=Pf3D7_01_v3:389261-392065(-) | length=2805 | sequence_SO=chromosome |	69	9.45565	108	18.9154
PF3D7_0110200 | organism=Plasmodium_falciparum_3D7 | product=FAD-linked sulfhydryl oxidase ERV1, putative (ERV1) | location=Pf3D7_01_v3:392604-393035(+) | length=432 | sequence_SO=chromosome |	5	4.44899	0	0
PF3D7_0110300 | organism=Plasmodium_falciparum_3D7 | product=Plasmodium RNA of unknown function RUF5 | location=Pf3D7_01_v3:393216-393490(-) | length=275 | sequence_SO=chromosome |	0	0	0	0
PF3D7_0110400 | organism=Plasmodium_falciparum_3D7 | product=DNA-directed RNA polymerase 2, putative | location=Pf3D7_01_v3:393875-394835(-) | length=750 | sequence_SO=chromosome |	200	102.505	190	124.456
PF3D7_0110500 | organism=Plasmodium_falciparum_3D7 | product=bromodomain protein, putative | location=Pf3D7_01_v3:396591-403606(+) | length=6858 | sequence_SO=chromosome |	349	19.5615	286	20.4877
PF3D7_0110600 | organism=Plasmodium_falciparum_3D7 | product=phosphatidylinositol-4-phosphate 5-kinase (PIP5K) | location=Pf3D7_01_v3:405739-412169(+) | length=5133 | sequence_SO=chromosome |	1204	90.1634	1016	97.2403
PF3D7_0110700 | organism=Plasmodium_falciparum_3D7 | product=chromatin assembly factor 1 protein WD40 domain, putative | location=Pf3D7_01_v3:413760-415100(-) | length=1341 | sequence_SO=chromosome |	995	285.213	457	167.422
PF3D7_0110800 | organism=Plasmodium_falciparum_3D7 | product=transcription initiation factor TFIIB, putative | location=Pf3D7_01_v3:417921-419607(+) | length=1104 | sequence_SO=chromosome |	178	61.9763	153	68.0842
PF3D7_0110900 | organism=Plasmodium_falciparum_3D7 | product=adenylate kinase-like protein 1 (AKLP1) | location=Pf3D7_01_v3:420293-420853(-) | length=561 | sequence_SO=chromosome |	61	41.7967	50	43.7856
PF3D7_0111000 | organism=Plasmodium_falciparum_3D7 | product=kinesin-8, putative | location=Pf3D7_01_v3:421776-427575(-) | length=4995 | sequence_SO=chromosome |	205	15.7759	428	42.0952
PF3D7_0111200 | organism=Plasmodium_falciparum_3D7 | product=conserved Plasmodium protein, unknown function | location=Pf3D7_01_v3:430152-430858(-) | length=294 | sequence_SO=chromosome |	0	0	0	0
PF3D7_0111300 | organism=Plasmodium_falciparum_3D7 | product=replication factor c protein, putative | location=Pf3D7_01_v3:431539-435042(-) | length=3504 | sequence_SO=chromosome |	807	88.5288	349	48.9311
PF3D7_0111400 | organism=Plasmodium_falciparum_3D7 | product=conserved Plasmodium protein, unknown function (GEXP19) | location=Pf3D7_01_v3:436408-438564(+) | length=2157 | sequence_SO=chromosome |	173	30.8298	174	39.6299
PF3D7_0111500 | organism=Plasmodium_falciparum_3D7 | product=UMP-CMP kinase, putative | location=Pf3D7_01_v3:439652-441418(-) | length=1116 | sequence_SO=chromosome |	478	164.641	705	310.348
PF3D7_0111600 | organism=Plasmodium_falciparum_3D7 | product=conserved Plasmodium protein, unknown function | location=Pf3D7_01_v3:442543-443289(-) | length=747 | sequence_SO=chromosome |	45	23.1562	31	20.3876
PF3D7_0111700 | organism=Plasmodium_falciparum_3D7 | product=conserved Plasmodium protein, unknown function | location=Pf3D7_01_v3:443585-443938(-) | length=354 | sequence_SO=chromosome |	4	4.34342	6	8.32668
PF3D7_0111800 | organism=Plasmodium_falciparum_3D7 | product=conserved Plasmodium protein, unknown function | location=Pf3D7_01_v3:446026-448849(+) | length=1863 | sequence_SO=chromosome |	338	69.7395	239	63.0244
PF3D7_0111900 | organism=Plasmodium_falciparum_3D7 | product=conserved protein, unknown function | location=Pf3D7_01_v3:450043-450646(-) | length=246 | sequence_SO=chromosome |	12	18.7509	2	3.9941
PF3D7_0112000 | organism=Plasmodium_falciparum_3D7 | product=TatD-like deoxyribonuclease, putative | location=Pf3D7_01_v3:450831-453118(-) | length=1344 | sequence_SO=chromosome |	79	22.5945	57	20.8353
PF3D7_0112100 | organism=Plasmodium_falciparum_3D7 | product=conserved Plasmodium protein, unknown function | location=Pf3D7_01_v3:454847-455338(+) | length=492 | sequence_SO=chromosome |	0	0	0	0
PF3D7_0204600 | organism=Plasmodium_falciparum_3D7 | product=conserved Plasmodium protein, unknown function | location=Pf3D7_02_v3:200482-204048(-) | length=3567 | sequence_SO=chromosome |	115	12.3928	168	23.1382
PF3D7_0204700 | organism=Plasmodium_falciparum_3D7 | product=hexose transporter (HT) | location=Pf3D7_02_v3:205889-207403(-) | length=1515 | sequence_SO=chromosome |	447	113.415	318	103.119
PF3D7_0204800 | organism=Plasmodium_falciparum_3D7 | product=3'-5' exonuclease, putative | location=Pf3D7_02_v3:209583-210833(-) | length=1251 | sequence_SO=chromosome |	85	26.1178	125	49.0882
PF3D7_0204900 | organism=Plasmodium_falciparum_3D7 | product=ubiE/COQ5 methyltransferase, putative | location=Pf3D7_02_v3:211348-212627(+) | length=1065 | sequence_SO=chromosome |	154	55.5835	132	60.8903
PF3D7_0205000 | organism=Plasmodium_falciparum_3D7 | product=conserved Plasmodium protein, unknown function | location=Pf3D7_02_v3:212982-214508(-) | length=1527 | sequence_SO=chromosome |	27	6.79673	9	2.89553
PF3D7_0205100 | organism=Plasmodium_falciparum_3D7 | product=conserved Plasmodium protein, unknown function | location=Pf3D7_02_v3:214838-217348(-) | length=2118 | sequence_SO=chromosome |	35	6.3521	11	2.55147
PF3D7_0205200 | organism=Plasmodium_falciparum_3D7 | product=conserved Plasmodium protein, unknown function | location=Pf3D7_02_v3:217882-218907(-) | length=591 | sequence_SO=chromosome |	1	0.65041	0	0
PF3D7_0112200 | organism=Plasmodium_falciparum_3D7 | product=multidrug resistance-associated protein 1 (MRP1) | location=Pf3D7_01_v3:464726-470194(+) | length=5469 | sequence_SO=chromosome |	855	60.0943	886	79.5884
PF3D7_0112300 | organism=Plasmodium_falciparum_3D7 | product=18S ribosomal RNA | location=Pf3D7_01_v3:473739-475887(+) | length=2149 | sequence_SO=chromosome |	10	1.7887	11	2.51467
PF3D7_0112400 | organism=Plasmodium_falciparum_3D7 | product=unspecified product | location=Pf3D7_01_v3:475888-476281(+) | length=394 | sequence_SO=chromosome |	0	0	0	0
PF3D7_0112500 | organism=Plasmodium_falciparum_3D7 | product=5.8S ribosomal RNA | location=Pf3D7_01_v3:476282-476402(+) | length=121 | sequence_SO=chromosome |	0	0	0	0
PF3D7_0112600 | organism=Plasmodium_falciparum_3D7 | product=unspecified product | location=Pf3D7_01_v3:476403-477278(+) | length=876 | sequence_SO=chromosome |	0	0	0	0
PF3D7_0112700 | organism=Plasmodium_falciparum_3D7 | product=28S ribosomal RNA | location=Pf3D7_01_v3:477279-481382(+) | length=4104 | sequence_SO=chromosome |	26	2.43524	94	11.2524
PF3D7_0112800 | organism=Plasmodium_falciparum_3D7 | product=Plasmodium exported protein (hyp11), unknown function | location=Pf3D7_01_v3:481809-482618(-) | length=612 | sequence_SO=chromosome |	27	16.9585	18	14.4492
PF3D7_0112900 | organism=Plasmodium_falciparum_3D7 | product=Plasmodium exported protein, unknown function | location=Pf3D7_01_v3:486500-487186(+) | length=567 | sequence_SO=chromosome |	4	2.71176	1	0.866445
PF3D7_0113000 | organism=Plasmodium_falciparum_3D7 | product=glutamic acid-rich protein (GARP) | location=Pf3D7_01_v3:487892-490127(-) | length=2022 | sequence_SO=chromosome |	1245	236.681	232	56.3678
PF3D7_0113100 | organism=Plasmodium_falciparum_3D7 | product=surface-associated interspersed protein 1.1 (SURFIN 1.1) (SURF1.1) | location=Pf3D7_01_v3:495244-500076(+) | length=4668 | sequence_SO=chromosome |	10	0.823463	12	1.26292
PF3D7_0113200 | organism=Plasmodium_falciparum_3D7 | product=Plasmodium exported protein, unknown function | location=Pf3D7_01_v3:500959-502868(-) | length=1779 | sequence_SO=chromosome |	420	90.7504	375	103.557
PF3D7_0113300 | organism=Plasmodium_falciparum_3D7 | product=Plasmodium exported protein (hyp1), unknown function | location=Pf3D7_01_v3:504938-506874(-) | length=1755 | sequence_SO=chromosome |	50	10.9514	27	7.55807
PF3D7_0113400 | organism=Plasmodium_falciparum_3D7 | product=Plasmodium exported protein, unknown function | location=Pf3D7_01_v3:508252-509748(-) | length=1296 | sequence_SO=chromosome |	0	0	2	0.758139
PF3D7_0113600 | organism=Plasmodium_falciparum_3D7 | product=surface-associated interspersed protein 1.2 (SURFIN 1.2), pseudogene (SURF1.2) | location=Pf3D7_01_v3:512086-517855(+) | length=5682 | sequence_SO=chromosome |	10	0.676509	9	0.778153
PF3D7_0113700 | organism=Plasmodium_falciparum_3D7 | product=heat shock protein 40, type II (HSP40) | location=Pf3D7_01_v3:520807-522579(+) | length=1209 | sequence_SO=chromosome |	46	14.6254	44	17.8793
PF3D7_0113800 | organism=Plasmodium_falciparum_3D7 | product=DBL containing protein, unknown function | location=Pf3D7_01_v3:527107-536351(+) | length=8703 | sequence_SO=chromosome |	25	1.1042	14	0.790284
PF3D7_0113900 | organism=Plasmodium_falciparum_3D7 | product=Plasmodium exported protein (hyp8), unknown function (GEXP10) | location=Pf3D7_01_v3:537109-538025(-) | length=732 | sequence_SO=chromosome |	25	13.1282	7	4.69798
PF3D7_0114000 | organism=Plasmodium_falciparum_3D7 | product=exported protein family 1 (EPF1) | location=Pf3D7_01_v3:542480-546983(+) | length=4392 | sequence_SO=chromosome |	18	1.57538	32	3.57941
PF3D7_0114100 | organism=Plasmodium_falciparum_3D7 | product=Pfmc-2TM Maurer's cleft two transmembrane protein (MC-2TM) | location=Pf3D7_01_v3:547597-548380(-) | length=690 | sequence_SO=chromosome |	4	2.22836	0	0
PF3D7_0114200 | organism=Plasmodium_falciparum_3D7 | product=exported protein family 3 (EPF3) | location=Pf3D7_01_v3:550576-551713(-) | length=1044 | sequence_SO=chromosome |	0	0	0	0
PF3D7_0114300 | organism=Plasmodium_falciparum_3D7 | product=exported protein family 4, pseudogene (EPF4) | location=Pf3D7_01_v3:552640-553797(+) | length=960 | sequence_SO=chromosome |	1	0.400409	1	0.511744
PF3D7_0114400 | organism=Plasmodium_falciparum_3D7 | product=erythrocyte membrane protein 1 (PfEMP1), exon 2, pseudogene (VAR) | location=Pf3D7_01_v3:554057-555439(-) | length=1380 | sequence_SO=chromosome |	0	0	0	0
PF3D7_0114500 | organism=Plasmodium_falciparum_3D7 | product=Plasmodium exported protein (hyp10), unknown function | location=Pf3D7_01_v3:558201-558708(-) | length=333 | sequence_SO=chromosome |	0	0	0	0
PF3D7_0114600 | organism=Plasmodium_falciparum_3D7 | product=stevor, pseudogene | location=Pf3D7_01_v3:560474-561534(-) | length=939 | sequence_SO=chromosome |	0	0	0	0
PF3D7_0114700 | organism=Plasmodium_falciparum_3D7 | product=rifin (RIF) | location=Pf3D7_01_v3:563703-564842(-) | length=972 | sequence_SO=chromosome |	0	0	0	0
PF3D7_0114800 | organism=Plasmodium_falciparum_3D7 | product=Plasmodium exported protein (hyp7), unknown function | location=Pf3D7_01_v3:569485-570272(-) | length=633 | sequence_SO=chromosome |	0	0	0	0
PF3D7_0114900 | organism=Plasmodium_falciparum_3D7 | product=Plasmodium exported protein, unknown function, pseudogene | location=Pf3D7_01_v3:572135-572853(-) | length=636 | sequence_SO=chromosome |	0	0	3	2.31733
PF3D7_0115000 | organism=Plasmodium_falciparum_3D7 | product=surface-associated interspersed protein 1.3 (SURFIN 1.3) (SURF1.3) | location=Pf3D7_01_v3:577704-583789(+) | length=5778 | sequence_SO=chromosome |	12	0.798323	10	0.85025
PF3D7_0115100 | organism=Plasmodium_falciparum_3D7 | product=Plasmodium exported protein (PHISTa), unknown function | location=Pf3D7_01_v3:587391-588394(+) | length=882 | sequence_SO=chromosome |	10	4.35819	10	5.57
PF3D7_0115200 | organism=Plasmodium_falciparum_3D7 | product=rifin (RIF) | location=Pf3D7_01_v3:591849-593187(+) | length=1107 | sequence_SO=chromosome |	0	0	0	0
PF3D7_0115300 | organism=Plasmodium_falciparum_3D7 | product=rifin (RIF) | location=Pf3D7_01_v3:595102-596273(+) | length=1011 | sequence_SO=chromosome |	0	0	0	0
PF3D7_0115400 | organism=Plasmodium_falciparum_3D7 | product=stevor | location=Pf3D7_01_v3:598465-599472(+) | length=906 | sequence_SO=chromosome |	0	0	0	0
PF3D7_0115500 | organism=Plasmodium_falciparum_3D7 | product=erythrocyte membrane protein 1 (PfEMP1), pseudogene | location=Pf3D7_01_v3:600692-601992(+) | length=1299 | sequence_SO=chromosome |	0	0	0	0
PF3D7_0115600 | organism=Plasmodium_falciparum_3D7 | product=rifin (RIF) | location=Pf3D7_01_v3:604162-605531(+) | length=1140 | sequence_SO=chromosome |	7	2.36031	3	1.29283
PF3D7_0115700 | organism=Plasmodium_falciparum_3D7 | product=erythrocyte membrane protein 1, PfEMP1 (VAR) | location=Pf3D7_01_v3:607390-614893(-) | length=6612 | sequence_SO=chromosome |	51	2.96492	26	1.93181
PF3D7_0200100 | organism=Plasmodium_falciparum_3D7 | product=erythrocyte membrane protein 1, PfEMP1 (VAR) | location=Pf3D7_02_v3:25232-31168(+) | length=5136 | sequence_SO=chromosome |	164	12.2742	51	4.87831
PF3D7_0200200 | organism=Plasmodium_falciparum_3D7 | product=rifin (RIF) | location=Pf3D7_02_v3:33030-34259(-) | length=1005 | sequence_SO=chromosome |	5	1.9124	3	1.46649
PF3D7_0200300 | organism=Plasmodium_falciparum_3D7 | product=erythrocyte membrane protein 1 (PfEMP1), exon 2 | location=Pf3D7_02_v3:35927-37249(-) | length=1323 | sequence_SO=chromosome |	0	0	0	0
PF3D7_0205300 | organism=Plasmodium_falciparum_3D7 | product=conserved Plasmodium protein, unknown function | location=Pf3D7_02_v3:219690-222256(+) | length=1851 | sequence_SO=chromosome |	6	1.24601	10	2.6541
PF3D7_0205400 | organism=Plasmodium_falciparum_3D7 | product=PCI domain-containing protein, putative | location=Pf3D7_02_v3:223478-224851(+) | length=1374 | sequence_SO=chromosome |	126	35.25	122	43.6211
PF3D7_0205500 | organism=Plasmodium_falciparum_3D7 | product=DNA-directed RNA polymerase II 16 kDa subunit, putative | location=Pf3D7_02_v3:225562-226245(-) | length=399 | sequence_SO=chromosome |	49	47.2061	21	25.8565
PF3D7_0205600 | organism=Plasmodium_falciparum_3D7 | product=conserved Plasmodium protein, unknown function | location=Pf3D7_02_v3:228025-229932(+) | length=1908 | sequence_SO=chromosome |	150	30.2195	168	43.2569
PF3D7_0205700.1 | organism=Plasmodium_falciparum_3D7 | product=conserved Plasmodium protein, unknown function | location=Pf3D7_02_v3:231141-232529(+) | length=618 | sequence_SO=chromosome |	58	36.0757	46	36.5673
PF3D7_0205700.2 | organism=Plasmodium_falciparum_3D7 | product=conserved Plasmodium protein, unknown function | location=Pf3D7_02_v3:231141-232529(+) | length=669 | sequence_SO=chromosome |	12	6.89493	13	9.54644
PF3D7_0200400 | organism=Plasmodium_falciparum_3D7 | product=stevor | location=Pf3D7_02_v3:38287-39303(-) | length=915 | sequence_SO=chromosome |	1	0.420101	0	0
PF3D7_0200500 | organism=Plasmodium_falciparum_3D7 | product=rifin (RIF) | location=Pf3D7_02_v3:41515-42858(-) | length=1113 | sequence_SO=chromosome |	1	0.345366	0	0
PF3D7_0200600 | organism=Plasmodium_falciparum_3D7 | product=rifin (RIF) | location=Pf3D7_02_v3:45286-46558(-) | length=1128 | sequence_SO=chromosome |	0	0	0	0
PF3D7_0200700 | organism=Plasmodium_falciparum_3D7 | product=rifin (RIF) | location=Pf3D7_02_v3:48923-50147(-) | length=993 | sequence_SO=chromosome |	0	0	0	0
PF3D7_0200800 | organism=Plasmodium_falciparum_3D7 | product=erythrocyte membrane protein 1 (PfEMP1), exon 2, pseudogene | location=Pf3D7_02_v3:51842-53124(-) | length=1068 | sequence_SO=chromosome |	0	0	0	0
PF3D7_0200900 | organism=Plasmodium_falciparum_3D7 | product=stevor, pseudogene | location=Pf3D7_02_v3:54254-55255(-) | length=894 | sequence_SO=chromosome |	0	0	0	0
PF3D7_0201000 | organism=Plasmodium_falciparum_3D7 | product=rifin (RIF) | location=Pf3D7_02_v3:57344-58421(-) | length=939 | sequence_SO=chromosome |	0	0	0	0
PF3D7_0201100 | organism=Plasmodium_falciparum_3D7 | product=Plasmodium exported protein, unknown function, fragment | location=Pf3D7_02_v3:60107-60319(-) | length=213 | sequence_SO=chromosome |	0	0	0	0
PF3D7_0201200 | organism=Plasmodium_falciparum_3D7 | product=rifin (RIF) | location=Pf3D7_02_v3:63157-64376(+) | length=1071 | sequence_SO=chromosome |	0	0	0	0
PF3D7_0201300 | organism=Plasmodium_falciparum_3D7 | product=stevor | location=Pf3D7_02_v3:66529-67545(+) | length=918 | sequence_SO=chromosome |	0	0	1	0.535157
PF3D7_0201400 | organism=Plasmodium_falciparum_3D7 | product=Plasmodium exported protein (hyp10), unknown function | location=Pf3D7_02_v3:69088-69771(+) | length=471 | sequence_SO=chromosome |	0	0	0	0
PF3D7_0201500 | organism=Plasmodium_falciparum_3D7 | product=Plasmodium exported protein (hyp9), unknown function | location=Pf3D7_02_v3:73441-74396(-) | length=765 | sequence_SO=chromosome |	133	66.829	96	61.6501
PF3D7_0201600 | organism=Plasmodium_falciparum_3D7 | product=PHISTb domain-containing RESA-like protein 1 (RLP1) | location=Pf3D7_02_v3:77251-78808(-) | length=1458 | sequence_SO=chromosome |	121	31.9009	57	19.2062
PF3D7_0201700 | organism=Plasmodium_falciparum_3D7 | product=DnaJ protein, putative | location=Pf3D7_02_v3:81291-84165(-) | length=2703 | sequence_SO=chromosome |	15	2.13314	5	0.908757
PF3D7_0201800 | organism=Plasmodium_falciparum_3D7 | product=knob associated heat shock protein 40 (KAHsp40) | location=Pf3D7_02_v3:86832-88791(-) | length=1266 | sequence_SO=chromosome |	93	28.2374	40	15.5221
PF3D7_0201900 | organism=Plasmodium_falciparum_3D7 | product=erythrocyte membrane protein 3 (EMP3) | location=Pf3D7_02_v3:91318-98838(-) | length=7326 | sequence_SO=chromosome |	2404	126.137	878	58.8778
PF3D7_0202000 | organism=Plasmodium_falciparum_3D7 | product=knob-associated histidine-rich protein (KAHRP) | location=Pf3D7_02_v3:103385-105796(-) | length=1965 | sequence_SO=chromosome |	5503	1076.49	4842	1210.56
PF3D7_0202100 | organism=Plasmodium_falciparum_3D7 | product=liver stage associated protein 2 (LSAP2) | location=Pf3D7_02_v3:109564-110580(-) | length=909 | sequence_SO=chromosome |	160	67.6599	238	128.628
PF3D7_0202200 | organism=Plasmodium_falciparum_3D7 | product=EMP1-trafficking protein (PTP1) | location=Pf3D7_02_v3:112547-113682(-) | length=873 | sequence_SO=chromosome |	13	5.72406	6	3.37646
PF3D7_0202300 | organism=Plasmodium_falciparum_3D7 | product=Plasmodium exported protein (hyp11), unknown function | location=Pf3D7_02_v3:117225-118235(+) | length=804 | sequence_SO=chromosome |	33	15.7773	15	9.16556
PF3D7_0202400 | organism=Plasmodium_falciparum_3D7 | product=gamete antigen 27/25, putative | location=Pf3D7_02_v3:120524-124102(+) | length=3579 | sequence_SO=chromosome |	3075	330.262	852	116.95
PF3D7_0202500 | organism=Plasmodium_falciparum_3D7 | product=early transcribed membrane protein 2 (ETRAMP2) | location=Pf3D7_02_v3:127994-128314(+) | length=321 | sequence_SO=chromosome |	138	165.253	275	420.874
PF3D7_0202600.1 | organism=Plasmodium_falciparum_3D7 | product=conserved Plasmodium protein, unknown function | location=Pf3D7_02_v3:129342-133563(-) | length=4026 | sequence_SO=chromosome |	97	9.26132	211	25.7474
PF3D7_0202600.2 | organism=Plasmodium_falciparum_3D7 | product=conserved Plasmodium protein, unknown function | location=Pf3D7_02_v3:129342-133563(-) | length=4023 | sequence_SO=chromosome |	110	10.5104	97	11.8453
PF3D7_0202700 | organism=Plasmodium_falciparum_3D7 | product=octaprenyl pyrophosphate synthase (OPP) | location=Pf3D7_02_v3:135523-137139(+) | length=1617 | sequence_SO=chromosome |	120	28.5264	120	36.4582
PF3D7_0202800 | organism=Plasmodium_falciparum_3D7 | product=conserved Plasmodium protein, unknown function | location=Pf3D7_02_v3:137557-138389(-) | length=363 | sequence_SO=chromosome |	44	46.593	55	74.4355
PF3D7_0202900 | organism=Plasmodium_falciparum_3D7 | product=palmitoyltransferase, putative (DHHC12) | location=Pf3D7_02_v3:138927-141192(+) | length=864 | sequence_SO=chromosome |	70	31.1429	26	14.7837
PF3D7_0203000 | organism=Plasmodium_falciparum_3D7 | product=repetitive organellar protein, putative (ROPE) | location=Pf3D7_02_v3:141625-147564(-) | length=5940 | sequence_SO=chromosome |	1624	105.093	655	54.1725
PF3D7_0203100 | organism=Plasmodium_falciparum_3D7 | product=protein kinase, putative | location=Pf3D7_02_v3:149524-156981(-) | length=7458 | sequence_SO=chromosome |	134	6.90649	191	12.5816
PF3D7_0203200 | organism=Plasmodium_falciparum_3D7 | product=conserved Plasmodium protein, unknown function | location=Pf3D7_02_v3:158137-159660(-) | length=1524 | sequence_SO=chromosome |	30	7.56678	13	4.19066
PF3D7_0203300 | organism=Plasmodium_falciparum_3D7 | product=ERCC1 nucleotide excision repair protein, putative (ERCC1) | location=Pf3D7_02_v3:160514-161242(+) | length=729 | sequence_SO=chromosome |	44	23.2006	21	14.1519
PF3D7_0203400 | organism=Plasmodium_falciparum_3D7 | product=conserved Plasmodium protein, unknown function | location=Pf3D7_02_v3:162065-162900(-) | length=276 | sequence_SO=chromosome |	3	4.17818	3	5.33994
PF3D7_0203500 | organism=Plasmodium_falciparum_3D7 | product=tRNA Glutamine | location=Pf3D7_02_v3:164269-164340(+) | length=72 | sequence_SO=chromosome |	0	0	0	0
PF3D7_0203600 | organism=Plasmodium_falciparum_3D7 | product=conserved Plasmodium protein, unknown function | location=Pf3D7_02_v3:166144-168051(+) | length=1908 | sequence_SO=chromosome |	85	17.1244	94	24.2032
PF3D7_0203700 | organism=Plasmodium_falciparum_3D7 | product=protein MAK16, putative (MAK16) | location=Pf3D7_02_v3:168682-170136(-) | length=1320 | sequence_SO=chromosome |	165	48.0491	89	33.1238
PF3D7_0203800 | organism=Plasmodium_falciparum_3D7 | product=conserved Plasmodium protein, unknown function | location=Pf3D7_02_v3:171563-174912(-) | length=1629 | sequence_SO=chromosome |	69	16.2818	85	25.6343
PF3D7_0203900 | organism=Plasmodium_falciparum_3D7 | product=5'-3' exonuclease, N-terminal resolvase-like domain, putative | location=Pf3D7_02_v3:176567-178300(+) | length=1734 | sequence_SO=chromosome |	126	27.9316	107	30.3151
PF3D7_0204000 | organism=Plasmodium_falciparum_3D7 | product=conserved Plasmodium protein, unknown function | location=Pf3D7_02_v3:178955-181526(+) | length=2394 | sequence_SO=chromosome |	41	6.58316	32	6.56674
PF3D7_0204100 | organism=Plasmodium_falciparum_3D7 | product=conserved Plasmodium protein, unknown function | location=Pf3D7_02_v3:182228-189115(-) | length=6888 | sequence_SO=chromosome |	1345	75.0592	2046	145.927
PF3D7_0204200 | organism=Plasmodium_falciparum_3D7 | product=conserved Plasmodium protein, unknown function | location=Pf3D7_02_v3:192818-194199(+) | length=831 | sequence_SO=chromosome |	448	207.23	711	420.332
PF3D7_0204300 | organism=Plasmodium_falciparum_3D7 | product=conserved Plasmodium protein, unknown function | location=Pf3D7_02_v3:194826-196916(-) | length=2091 | sequence_SO=chromosome |	168	30.8838	212	49.8088
PF3D7_0204400 | organism=Plasmodium_falciparum_3D7 | product=dynein light chain, putative | location=Pf3D7_02_v3:197219-198043(-) | length=324 | sequence_SO=chromosome |	2	2.37279	0	0
PF3D7_0204500 | organism=Plasmodium_falciparum_3D7 | product=aspartate transaminase (AspAT) | location=Pf3D7_02_v3:198353-199570(-) | length=1218 | sequence_SO=chromosome |	57	17.9888	51	20.5706
PF3D7_0205800 | organism=Plasmodium_falciparum_3D7 | product=conserved Plasmodium protein, unknown function | location=Pf3D7_02_v3:232729-233476(-) | length=363 | sequence_SO=chromosome |	32	33.8858	21	28.4208
PF3D7_0205900 | organism=Plasmodium_falciparum_3D7 | product=26S proteasome regulatory subunit RPN1, putative (RPN1) | location=Pf3D7_02_v3:235237-238816(+) | length=2901 | sequence_SO=chromosome |	1866	247.251	1901	321.928
PF3D7_0206000 | organism=Plasmodium_falciparum_3D7 | product=DNA repair protein RAD2, putative (RAD2) | location=Pf3D7_02_v3:239246-243796(-) | length=4551 | sequence_SO=chromosome |	248	20.9469	283	30.5495
PF3D7_0206100 | organism=Plasmodium_falciparum_3D7 | product=cysteine desulfuration protein SufE (SufE) | location=Pf3D7_02_v3:245358-246699(+) | length=750 | sequence_SO=chromosome |	71	36.3892	62	40.612
PF3D7_0206200 | organism=Plasmodium_falciparum_3D7 | product=pantothenate transporter (PAT) | location=Pf3D7_02_v3:249030-250727(+) | length=1698 | sequence_SO=chromosome |	80	18.1104	212	61.3369
PF3D7_0206300 | organism=Plasmodium_falciparum_3D7 | product=pentafunctional AROM polypeptide, putative, pseudogene (AROM) | location=Pf3D7_02_v3:252394-262443(+) | length=9201 | sequence_SO=chromosome |	1375	57.4437	310	16.552
PF3D7_0206500 | organism=Plasmodium_falciparum_3D7 | product=conserved Plasmodium protein, unknown function | location=Pf3D7_02_v3:263037-267347(-) | length=4311 | sequence_SO=chromosome |	478	42.6211	481	54.8139
PF3D7_0206600 | organism=Plasmodium_falciparum_3D7 | product=DNA-directed RNA polymerase III subunit RPC10, putative | location=Pf3D7_02_v3:270078-270619(-) | length=321 | sequence_SO=chromosome |	1	1.19748	0	0
PF3D7_0206700 | organism=Plasmodium_falciparum_3D7 | product=adenylosuccinate lyase (ASL) | location=Pf3D7_02_v3:271594-273009(+) | length=1416 | sequence_SO=chromosome |	171	46.4203	231	80.1443
PF3D7_0206800 | organism=Plasmodium_falciparum_3D7 | product=merozoite surface protein 2 (MSP2) | location=Pf3D7_02_v3:273689-274507(-) | length=819 | sequence_SO=chromosome |	6242	2929.64	6191	3713.65
PF3D7_0206900.1 | organism=Plasmodium_falciparum_3D7 | product=merozoite surface protein 5 | location=Pf3D7_02_v3:275540-276577(-) | length=819 | sequence_SO=chromosome |	96	45.057	122	73.1813
PF3D7_0206900.2 | organism=Plasmodium_falciparum_3D7 | product=merozoite surface protein 5 | location=Pf3D7_02_v3:275540-276577(-) | length=786 | sequence_SO=chromosome |	8	3.91239	6	3.75018
PF3D7_0207000 | organism=Plasmodium_falciparum_3D7 | product=merozoite surface protein 4 (MSP4) | location=Pf3D7_02_v3:277494-278456(-) | length=819 | sequence_SO=chromosome |	1410	661.775	1644	986.148
PF3D7_0207100 | organism=Plasmodium_falciparum_3D7 | product=conserved Plasmodium protein, unknown function | location=Pf3D7_02_v3:281907-287345(+) | length=5238 | sequence_SO=chromosome |	1849	135.69	987	92.5711
PF3D7_0207200 | organism=Plasmodium_falciparum_3D7 | product=iron-sulfur assembly protein, putative (IscA1) | location=Pf3D7_02_v3:288183-288665(-) | length=483 | sequence_SO=chromosome |	20	15.9169	15	15.257
PF3D7_0207300 | organism=Plasmodium_falciparum_3D7 | product=serine repeat antigen 8 (SERA8) | location=Pf3D7_02_v3:290168-292703(-) | length=2040 | sequence_SO=chromosome |	3	0.565283	5	1.2041
PF3D7_0207400 | organism=Plasmodium_falciparum_3D7 | product=serine repeat antigen 7 (SERA7) | location=Pf3D7_02_v3:294273-297616(-) | length=2841 | sequence_SO=chromosome |	2787	377.086	1822	315.066
PF3D7_0207500 | organism=Plasmodium_falciparum_3D7 | product=serine repeat antigen 6 (SERA6) | location=Pf3D7_02_v3:298897-302564(-) | length=3096 | sequence_SO=chromosome |	3164	392.835	3429	544.115
PF3D7_0207600 | organism=Plasmodium_falciparum_3D7 | product=serine repeat antigen 5 (SERA5) | location=Pf3D7_02_v3:303593-307027(-) | length=2994 | sequence_SO=chromosome |	16902	2170.01	27673	4540.76
PF3D7_0207700 | organism=Plasmodium_falciparum_3D7 | product=serine repeat antigen 4 (SERA4) | location=Pf3D7_02_v3:308847-312155(-) | length=2889 | sequence_SO=chromosome |	1257	167.249	2374	403.699
PF3D7_0207800 | organism=Plasmodium_falciparum_3D7 | product=serine repeat antigen 3 (SERA3) | location=Pf3D7_02_v3:313449-316741(-) | length=2793 | sequence_SO=chromosome |	1141	157.033	1039	182.755
PF3D7_0207900 | organism=Plasmodium_falciparum_3D7 | product=serine repeat antigen 2 (SERA2) | location=Pf3D7_02_v3:317596-321310(-) | length=3318 | sequence_SO=chromosome |	79	9.1522	150	22.2095
PF3D7_0208000 | organism=Plasmodium_falciparum_3D7 | product=serine repeat antigen 1 (SERA1) | location=Pf3D7_02_v3:322338-325723(-) | length=2985 | sequence_SO=chromosome |	542	69.7959	285	46.9056
PF3D7_0208100.1 | organism=Plasmodium_falciparum_3D7 | product=conserved Plasmodium protein, unknown function | location=Pf3D7_02_v3:327932-335203(+) | length=5370 | sequence_SO=chromosome |	861	61.6317	542	49.5848
PF3D7_0208100.2 | organism=Plasmodium_falciparum_3D7 | product=unspecified product | location=Pf3D7_02_v3:327932-335203(+) | length=5370 | sequence_SO=chromosome |	1442	103.221	621	56.8122
PF3D7_0208200 | organism=Plasmodium_falciparum_3D7 | product=KRR1 small subunit processome component, putative (KRR1) | location=Pf3D7_02_v3:335679-336581(-) | length=903 | sequence_SO=chromosome |	137	58.3187	84	45.6999
PF3D7_0208300 | organism=Plasmodium_falciparum_3D7 | product=conserved Plasmodium protein, unknown function | location=Pf3D7_02_v3:337558-342966(+) | length=5409 | sequence_SO=chromosome |	100	7.10654	52	4.72292
PF3D7_0208400 | organism=Plasmodium_falciparum_3D7 | product=conserved Plasmodium protein, unknown function | location=Pf3D7_02_v3:343308-349340(-) | length=6033 | sequence_SO=chromosome |	1864	118.765	1162	94.623
PF3D7_0208500 | organism=Plasmodium_falciparum_3D7 | product=acyl carrier protein (ACP) | location=Pf3D7_02_v3:352836-353628(+) | length=414 | sequence_SO=chromosome |	64	59.423	30	35.5996
PF3D7_0208600 | organism=Plasmodium_falciparum_3D7 | product=ribosome-recycling factor (RRF1) | location=Pf3D7_02_v3:354621-356117(+) | length=1497 | sequence_SO=chromosome |	586	150.47	667	218.891
PF3D7_0208700.1 | organism=Plasmodium_falciparum_3D7 | product=conserved Plasmodium protein, unknown function | location=Pf3D7_02_v3:356501-358014(-) | length=621 | sequence_SO=chromosome |	3	1.85697	0	0
PF3D7_0208700.2 | organism=Plasmodium_falciparum_3D7 | product=conserved Plasmodium protein, unknown function | location=Pf3D7_02_v3:356501-358014(-) | length=669 | sequence_SO=chromosome |	234	134.451	135	99.1361
PF3D7_0208800 | organism=Plasmodium_falciparum_3D7 | product=conserved Plasmodium protein, unknown function | location=Pf3D7_02_v3:359142-359849(+) | length=708 | sequence_SO=chromosome |	60	32.5756	78	54.1234
PF3D7_0208900 | organism=Plasmodium_falciparum_3D7 | product=6-cysteine protein (P230p) | location=Pf3D7_02_v3:360828-368354(+) | length=7527 | sequence_SO=chromosome |	5	0.255342	10	0.652683
PF3D7_0209000 | organism=Plasmodium_falciparum_3D7 | product=6-cysteine protein (P230) | location=Pf3D7_02_v3:370438-379845(+) | length=9408 | sequence_SO=chromosome |	2	0.0817161	2	0.104438
PF3D7_0209100 | organism=Plasmodium_falciparum_3D7 | product=phospholipase A2, putative | location=Pf3D7_02_v3:381130-383445(-) | length=2040 | sequence_SO=chromosome |	187	35.236	270	65.0216
PF3D7_0209200 | organism=Plasmodium_falciparum_3D7 | product=3'exoribonuclease, putative | location=Pf3D7_02_v3:384865-386580(-) | length=828 | sequence_SO=chromosome |	91	42.246	73	43.3128
PF3D7_0209300 | organism=Plasmodium_falciparum_3D7 | product=2C-methyl-D-erythritol 2,4-cyclodiphosphate synthase (IspF) | location=Pf3D7_02_v3:387273-388151(+) | length=723 | sequence_SO=chromosome |	180	95.6994	76	51.6416
PF3D7_0209400 | organism=Plasmodium_falciparum_3D7 | product=conserved protein, unknown function | location=Pf3D7_02_v3:388424-390611(-) | length=1353 | sequence_SO=chromosome |	98	27.8422	73	26.5063
PF3D7_0209500 | organism=Plasmodium_falciparum_3D7 | product=conserved Plasmodium protein, unknown function | location=Pf3D7_02_v3:391275-392789(-) | length=1515 | sequence_SO=chromosome |	15	3.80587	10	3.24273
PF3D7_0209600 | organism=Plasmodium_falciparum_3D7 | product=transporter, putative | location=Pf3D7_02_v3:394237-398745(-) | length=3399 | sequence_SO=chromosome |	568	64.2351	537	77.6153
PF3D7_0209700 | organism=Plasmodium_falciparum_3D7 | product=RING zinc finger protein, putative | location=Pf3D7_02_v3:400153-401859(-) | length=1707 | sequence_SO=chromosome |	244	54.9454	404	116.271
PF3D7_0209800 | organism=Plasmodium_falciparum_3D7 | product=ATP-dependent RNA helicase UAP56 (UAP56) | location=Pf3D7_02_v3:404281-406355(-) | length=1374 | sequence_SO=chromosome |	2127	595.053	2715	970.749
PF3D7_0209900 | organism=Plasmodium_falciparum_3D7 | product=unspecified product | location=Pf3D7_02_v3:407900-408438(+) | length=539 | sequence_SO=chromosome |	2	1.42632	3	2.73436
PF3D7_0210000 | organism=Plasmodium_falciparum_3D7 | product=secretory complex protein 61 gamma subunit (Sec61-gamma) | location=Pf3D7_02_v3:409983-410228(+) | length=246 | sequence_SO=chromosome |	4	6.25029	0	0
PF3D7_0210100.1 | organism=Plasmodium_falciparum_3D7 | product=60S ribosomal protein L37ae, putative | location=Pf3D7_02_v3:412275-412859(+) | length=291 | sequence_SO=chromosome |	997	1316.97	775	1308.38
PF3D7_0210100.2 | organism=Plasmodium_falciparum_3D7 | product=60S ribosomal protein L37ae, putative | location=Pf3D7_02_v3:412275-412859(+) | length=108 | sequence_SO=chromosome |	0	0	0	0
PF3D7_0210200 | organism=Plasmodium_falciparum_3D7 | product=conserved Plasmodium protein, unknown function | location=Pf3D7_02_v3:413278-421137(-) | length=7767 | sequence_SO=chromosome |	1751	86.6578	1140	72.1067
PF3D7_0210300 | organism=Plasmodium_falciparum_3D7 | product=monocarboxylate transporter, putative | location=Pf3D7_02_v3:423063-424654(-) | length=1374 | sequence_SO=chromosome |	267	74.6964	265	94.7509
PF3D7_0210400 | organism=Plasmodium_falciparum_3D7 | product=50S ribosomal protein L33, putative | location=Pf3D7_02_v3:425689-426497(+) | length=360 | sequence_SO=chromosome |	28	29.8972	49	66.8679
PF3D7_0210500 | organism=Plasmodium_falciparum_3D7 | product=conserved Plasmodium protein, unknown function | location=Pf3D7_02_v3:427490-431530(+) | length=4041 | sequence_SO=chromosome |	118	11.2245	63	7.65906
PF3D7_0210600 | organism=Plasmodium_falciparum_3D7 | product=conserved Plasmodium protein, unknown function | location=Pf3D7_02_v3:432041-434086(-) | length=1341 | sequence_SO=chromosome |	187	53.6028	546	200.027
PF3D7_0210700 | organism=Plasmodium_falciparum_3D7 | product=syntaxin, Qa-SNARE family (SYN17) | location=Pf3D7_02_v3:436050-436994(+) | length=945 | sequence_SO=chromosome |	21	8.54206	52	27.0331
PF3D7_0210800 | organism=Plasmodium_falciparum_3D7 | product=conserved Plasmodium protein, unknown function | location=Pf3D7_02_v3:437755-439002(-) | length=1248 | sequence_SO=chromosome |	26	8.00818	5	1.96825
PF3D7_0210900 | organism=Plasmodium_falciparum_3D7 | product=conserved Plasmodium protein, unknown function | location=Pf3D7_02_v3:442080-442934(-) | length=855 | sequence_SO=chromosome |	614	276.043	611	351.074
PF3D7_0211000 | organism=Plasmodium_falciparum_3D7 | product=unspecified product | location=Pf3D7_02_v3:443824-444608(+) | length=785 | sequence_SO=chromosome |	18	8.8141	9	5.63244
PF3D7_0211100 | organism=Plasmodium_falciparum_3D7 | product=conserved Plasmodium protein, unknown function | location=Pf3D7_02_v3:451751-455116(+) | length=3366 | sequence_SO=chromosome |	21	2.39817	9	1.31357
PF3D7_0211200 | organism=Plasmodium_falciparum_3D7 | product=ras-related protein Rab-5A (RAB5a) | location=Pf3D7_02_v3:455579-456286(-) | length=708 | sequence_SO=chromosome |	266	144.419	206	142.941
PF3D7_0211300 | organism=Plasmodium_falciparum_3D7 | product=ubiquinol-cytochrome-c reductase complex assembly factor 1, putative | location=Pf3D7_02_v3:457130-458585(-) | length=879 | sequence_SO=chromosome |	41	17.9296	36	20.1204
PF3D7_0211400 | organism=Plasmodium_falciparum_3D7 | product=beta-ketoacyl-ACP synthase III (KASIII) | location=Pf3D7_02_v3:459072-461518(-) | length=1116 | sequence_SO=chromosome |	10	3.44438	11	4.84231
PF3D7_0211500 | organism=Plasmodium_falciparum_3D7 | product=GAF domain-related protein, putative | location=Pf3D7_02_v3:463163-466900(+) | length=3738 | sequence_SO=chromosome |	90	9.25504	107	14.0627
PF3D7_0211600 | organism=Plasmodium_falciparum_3D7 | product=dolichol-linked oligosaccharide biosynthesis enzyme, putative | location=Pf3D7_02_v3:467847-468476(+) | length=630 | sequence_SO=chromosome |	62	37.8291	35	27.293
PF3D7_0211700 | organism=Plasmodium_falciparum_3D7 | product=tyrosine kinase-like protein, putative (TKL1) | location=Pf3D7_02_v3:469790-473491(+) | length=3702 | sequence_SO=chromosome |	402	41.7412	324	42.9964
PF3D7_0211800 | organism=Plasmodium_falciparum_3D7 | product=asparagine--tRNA ligase (AsnRS) | location=Pf3D7_02_v3:475242-477074(+) | length=1833 | sequence_SO=chromosome |	1046	219.353	1074	287.85
PF3D7_0211900 | organism=Plasmodium_falciparum_3D7 | product=conserved Plasmodium protein, unknown function | location=Pf3D7_02_v3:477432-479091(-) | length=1353 | sequence_SO=chromosome |	154	43.752	138	50.1078
PF3D7_0212000 | organism=Plasmodium_falciparum_3D7 | product=GDP-fructose:GMP antiporter, putative | location=Pf3D7_02_v3:480100-481432(+) | length=936 | sequence_SO=chromosome |	225	92.4021	251	131.741
PF3D7_0212100 | organism=Plasmodium_falciparum_3D7 | product=conserved Plasmodium protein, unknown function | location=Pf3D7_02_v3:483436-488970(+) | length=5535 | sequence_SO=chromosome |	558	38.7518	477	42.3375
PF3D7_0212200 | organism=Plasmodium_falciparum_3D7 | product=mitochondrial ribosomal protein L12 precursor, putative | location=Pf3D7_02_v3:489904-490818(-) | length=768 | sequence_SO=chromosome |	99	49.5506	75	47.976
PF3D7_0212300 | organism=Plasmodium_falciparum_3D7 | product=peptide chain release factor subunit 1, putative | location=Pf3D7_02_v3:492616-494306(+) | length=1284 | sequence_SO=chromosome |	771	230.815	756	289.255
PF3D7_0212400 | organism=Plasmodium_falciparum_3D7 | product=conserved Plasmodium membrane protein, unknown function | location=Pf3D7_02_v3:495166-507854(-) | length=12276 | sequence_SO=chromosome |	1320	41.3325	643	25.7323
PF3D7_0212500 | organism=Plasmodium_falciparum_3D7 | product=conserved Plasmodium protein, unknown function | location=Pf3D7_02_v3:509525-521746(+) | length=11973 | sequence_SO=chromosome |	3174	101.901	1855	76.1141
PF3D7_0212600 | organism=Plasmodium_falciparum_3D7 | product=secreted protein with altered thrombospondin repeat domain (SPATR) | location=Pf3D7_02_v3:522931-523999(+) | length=753 | sequence_SO=chromosome |	99	50.5377	170	110.912
PF3D7_0212700 | organism=Plasmodium_falciparum_3D7 | product=SRR1-like protein | location=Pf3D7_02_v3:524700-526043(-) | length=1344 | sequence_SO=chromosome |	63	18.0184	25	9.13829
PF3D7_0212800 | organism=Plasmodium_falciparum_3D7 | product=multidrug efflux pump, putative | location=Pf3D7_02_v3:528249-531923(+) | length=3675 | sequence_SO=chromosome |	152	15.8987	114	15.2395
PF3D7_0212900 | organism=Plasmodium_falciparum_3D7 | product=Leu/Phe-tRNA protein transferase, putative | location=Pf3D7_02_v3:533253-534350(+) | length=1098 | sequence_SO=chromosome |	505	176.793	655	293.064
PF3D7_0213000 | organism=Plasmodium_falciparum_3D7 | product=conserved Plasmodium protein, unknown function | location=Pf3D7_02_v3:535646-536146(+) | length=501 | sequence_SO=chromosome |	45	34.5263	26	25.4953
PF3D7_0213100 | organism=Plasmodium_falciparum_3D7 | product=protein SIS1 (SIS1) | location=Pf3D7_02_v3:537789-539420(+) | length=987 | sequence_SO=chromosome |	275	107.1	363	180.681
PF3D7_0213200 | organism=Plasmodium_falciparum_3D7 | product=conserved Plasmodium protein, unknown function | location=Pf3D7_02_v3:540409-540969(-) | length=381 | sequence_SO=chromosome |	39	39.3473	18	23.2098
PF3D7_0213300 | organism=Plasmodium_falciparum_3D7 | product=conserved Plasmodium protein, unknown function | location=Pf3D7_02_v3:541086-541548(-) | length=237 | sequence_SO=chromosome |	1	1.62191	0	0
PF3D7_0213400 | organism=Plasmodium_falciparum_3D7 | product=protein kinase 7 (PK7) | location=Pf3D7_02_v3:541811-543807(+) | length=1032 | sequence_SO=chromosome |	94	35.0125	46	21.8979
PF3D7_0213500 | organism=Plasmodium_falciparum_3D7 | product=conserved Plasmodium protein, unknown function | location=Pf3D7_02_v3:543802-545895(-) | length=1383 | sequence_SO=chromosome |	53	14.7309	34	12.0776
PF3D7_0213600 | organism=Plasmodium_falciparum_3D7 | product=conserved Plasmodium protein, unknown function | location=Pf3D7_02_v3:546482-555294(-) | length=7257 | sequence_SO=chromosome |	73	3.8667	33	2.23399
PF3D7_0213700 | organism=Plasmodium_falciparum_3D7 | product=conserved protein, unknown function | location=Pf3D7_02_v3:557048-557696(+) | length=465 | sequence_SO=chromosome |	105	86.7983	42	44.3732
PF3D7_0213800 | organism=Plasmodium_falciparum_3D7 | product=conserved Plasmodium protein, unknown function | location=Pf3D7_02_v3:558585-560594(+) | length=2010 | sequence_SO=chromosome |	6	1.14744	3	0.733245
PF3D7_0213900 | organism=Plasmodium_falciparum_3D7 | product=conserved Plasmodium protein, unknown function | location=Pf3D7_02_v3:561122-564622(-) | length=3501 | sequence_SO=chromosome |	280	30.7426	87	12.2082
PF3D7_0214000 | organism=Plasmodium_falciparum_3D7 | product=T-complex protein 1 subunit theta (CCT8) | location=Pf3D7_02_v3:566121-567894(+) | length=1629 | sequence_SO=chromosome |	539	127.187	437	131.791
PF3D7_0214100 | organism=Plasmodium_falciparum_3D7 | product=protein transport protein SEC31 (SEC31) | location=Pf3D7_02_v3:568529-573315(-) | length=4416 | sequence_SO=chromosome |	1326	115.422	2818	313.499
PF3D7_0214200 | organism=Plasmodium_falciparum_3D7 | product=mitochondrial ribosomal protein L13 precursor, putative | location=Pf3D7_02_v3:575155-576054(-) | length=639 | sequence_SO=chromosome |	154	92.6392	190	146.075
PF3D7_0214300 | organism=Plasmodium_falciparum_3D7 | product=conserved Plasmodium protein, unknown function | location=Pf3D7_02_v3:578662-586164(+) | length=7503 | sequence_SO=chromosome |	105	5.37934	69	4.51792
PF3D7_0214400 | organism=Plasmodium_falciparum_3D7 | product=conserved Plasmodium protein, unknown function | location=Pf3D7_02_v3:586765-589051(-) | length=1860 | sequence_SO=chromosome |	196	40.5059	101	26.6767
PF3D7_0214500 | organism=Plasmodium_falciparum_3D7 | product=conserved Plasmodium protein, unknown function | location=Pf3D7_02_v3:590501-591421(+) | length=921 | sequence_SO=chromosome |	16	6.67783	7	3.7339
PF3D7_0214600 | organism=Plasmodium_falciparum_3D7 | product=serine/threonine protein kinase, putative | location=Pf3D7_02_v3:594196-599340(+) | length=5145 | sequence_SO=chromosome |	389	29.0629	426	40.6769
PF3D7_0214700 | organism=Plasmodium_falciparum_3D7 | product=conserved Plasmodium protein, unknown function | location=Pf3D7_02_v3:599829-601712(-) | length=906 | sequence_SO=chromosome |	25	10.6069	63	34.1615
PF3D7_0214800 | organism=Plasmodium_falciparum_3D7 | product=conserved Plasmodium membrane protein, unknown function | location=Pf3D7_02_v3:605045-609325(+) | length=4116 | sequence_SO=chromosome |	155	14.4754	170	20.2907
PF3D7_0214900 | organism=Plasmodium_falciparum_3D7 | product=rhoptry neck protein 6 (RON6) | location=Pf3D7_02_v3:610625-615372(+) | length=2853 | sequence_SO=chromosome |	3884	523.302	1277	219.894
PF3D7_0215000 | organism=Plasmodium_falciparum_3D7 | product=acyl-CoA synthetase (ACS9) | location=Pf3D7_02_v3:616772-619429(-) | length=2658 | sequence_SO=chromosome |	663	95.8812	506	93.5232
PF3D7_0215100 | organism=Plasmodium_falciparum_3D7 | product=RING zinc finger protein, putative | location=Pf3D7_02_v3:622524-624306(-) | length=897 | sequence_SO=chromosome |	148	63.4226	110	60.2454
PF3D7_0215200 | organism=Plasmodium_falciparum_3D7 | product=conserved Plasmodium protein, unknown function | location=Pf3D7_02_v3:626976-627710(+) | length=735 | sequence_SO=chromosome |	4	2.09193	1	0.6684
PF3D7_0215300 | organism=Plasmodium_falciparum_3D7 | product=acyl-CoA synthetase (ACS8) | location=Pf3D7_02_v3:628642-631308(-) | length=2667 | sequence_SO=chromosome |	9	1.29716	15	2.76307
PF3D7_0215400 | organism=Plasmodium_falciparum_3D7 | product=conserved Plasmodium protein, unknown function | location=Pf3D7_02_v3:634589-637507(-) | length=2919 | sequence_SO=chromosome |	477	62.8144	342	57.5594
PF3D7_0215500 | organism=Plasmodium_falciparum_3D7 | product=conserved Plasmodium protein, unknown function | location=Pf3D7_02_v3:640400-642694(+) | length=2295 | sequence_SO=chromosome |	59	9.88199	65	13.9141
PF3D7_0215600 | organism=Plasmodium_falciparum_3D7 | product=conserved Plasmodium protein, unknown function | location=Pf3D7_02_v3:643106-644317(-) | length=1212 | sequence_SO=chromosome |	88	27.9097	80	32.4273
PF3D7_0215700 | organism=Plasmodium_falciparum_3D7 | product=DNA-directed RNA polymerase II subunit RPB2, putative (RPB2) | location=Pf3D7_02_v3:645929-650085(+) | length=4023 | sequence_SO=chromosome |	318	30.3845	689	84.1382
PF3D7_0215800 | organism=Plasmodium_falciparum_3D7 | product=origin recognition complex subunit 5 (ORC5) | location=Pf3D7_02_v3:650663-653362(-) | length=2700 | sequence_SO=chromosome |	147	20.928	149	27.1111
PF3D7_0215900 | organism=Plasmodium_falciparum_3D7 | product=palmitoyltransferase, putative (DHHC11) | location=Pf3D7_02_v3:654918-656840(-) | length=783 | sequence_SO=chromosome |	40	19.6369	17	10.6662
PF3D7_0216000 | organism=Plasmodium_falciparum_3D7 | product=DEAD/DEAH box helicase, putative | location=Pf3D7_02_v3:658636-664629(+) | length=5994 | sequence_SO=chromosome |	152	9.74769	93	7.62237
PF3D7_0216100 | organism=Plasmodium_falciparum_3D7 | product=conserved Plasmodium protein, unknown function | location=Pf3D7_02_v3:664984-668532(-) | length=3549 | sequence_SO=chromosome |	160	17.3296	124	17.1648
PF3D7_0216200 | organism=Plasmodium_falciparum_3D7 | product=conserved Plasmodium protein, unknown function | location=Pf3D7_02_v3:668985-669841(-) | length=684 | sequence_SO=chromosome |	44	24.727	21	15.083
PF3D7_0216300 | organism=Plasmodium_falciparum_3D7 | product=conserved Plasmodium protein, unknown function | location=Pf3D7_02_v3:670413-674558(+) | length=4146 | sequence_SO=chromosome |	126	11.682	87	10.3089
PF3D7_0216400 | organism=Plasmodium_falciparum_3D7 | product=vacuolar protein sorting-associated protein 45, putative (VPS45) | location=Pf3D7_02_v3:675431-677599(+) | length=2169 | sequence_SO=chromosome |	265	46.9636	247	55.945
PF3D7_0216500 | organism=Plasmodium_falciparum_3D7 | product=conserved Plasmodium protein, unknown function | location=Pf3D7_02_v3:678487-683703(+) | length=4932 | sequence_SO=chromosome |	351	27.3564	167	16.6348
PF3D7_0216600 | organism=Plasmodium_falciparum_3D7 | product=MtN3-like protein | location=Pf3D7_02_v3:686485-688545(+) | length=2061 | sequence_SO=chromosome |	347	64.7182	270	64.3591
PF3D7_0216700.1 | organism=Plasmodium_falciparum_3D7 | product=autophagy-related protein 11, putative | location=Pf3D7_02_v3:690311-695783(+) | length=4152 | sequence_SO=chromosome |	535	49.5304	310	36.6799
PF3D7_0216700.2 | organism=Plasmodium_falciparum_3D7 | product=autophagy-related protein 11, putative | location=Pf3D7_02_v3:690311-695783(+) | length=4134 | sequence_SO=chromosome |	496	46.1197	302	35.8889
PF3D7_0216800 | organism=Plasmodium_falciparum_3D7 | product=conserved Plasmodium membrane protein, unknown function | location=Pf3D7_02_v3:696193-699561(-) | length=3369 | sequence_SO=chromosome |	147	16.7722	308	44.9132
PF3D7_0216900 | organism=Plasmodium_falciparum_3D7 | product=conserved Plasmodium protein, unknown function | location=Pf3D7_02_v3:701245-702894(+) | length=1650 | sequence_SO=chromosome |	49	11.4153	30	8.93226
PF3D7_0217000 | organism=Plasmodium_falciparum_3D7 | product=conserved Plasmodium membrane protein, unknown function | location=Pf3D7_02_v3:703090-706587(-) | length=2931 | sequence_SO=chromosome |	63	8.26228	45	7.54259
PF3D7_0217100 | organism=Plasmodium_falciparum_3D7 | product=ATP synthase F1, alpha subunit | location=Pf3D7_02_v3:707738-709393(+) | length=1656 | sequence_SO=chromosome |	1013	235.139	1278	379.136
PF3D7_0217200 | organism=Plasmodium_falciparum_3D7 | product=conserved Plasmodium protein, unknown function | location=Pf3D7_02_v3:709799-715252(-) | length=5454 | sequence_SO=chromosome |	201	14.1663	112	10.0885
PF3D7_0217300 | organism=Plasmodium_falciparum_3D7 | product=AP-2 complex subunit sigma, putative | location=Pf3D7_02_v3:715798-716549(-) | length=426 | sequence_SO=chromosome |	113	101.963	59	68.0403
PF3D7_0217400 | organism=Plasmodium_falciparum_3D7 | product=conserved Plasmodium protein, unknown function | location=Pf3D7_02_v3:717692-718281(+) | length=447 | sequence_SO=chromosome |	90	77.3945	19	20.8819
PF3D7_0217500 | organism=Plasmodium_falciparum_3D7 | product=calcium-dependent protein kinase 1 (CDPK1) | location=Pf3D7_02_v3:720437-722661(+) | length=1575 | sequence_SO=chromosome |	552	134.72	1399	436.376
PF3D7_0217600 | organism=Plasmodium_falciparum_3D7 | product=conserved Plasmodium protein, unknown function | location=Pf3D7_02_v3:723747-729932(-) | length=5133 | sequence_SO=chromosome |	500	37.4433	347	33.211
PF3D7_0217700 | organism=Plasmodium_falciparum_3D7 | product=E2F-associated phosphoprotein, putative | location=Pf3D7_02_v3:731120-732312(-) | length=705 | sequence_SO=chromosome |	30	16.3571	19	13.24
PF3D7_0217800 | organism=Plasmodium_falciparum_3D7 | product=40S ribosomal protein S26 (RPS26) | location=Pf3D7_02_v3:734272-734595(+) | length=324 | sequence_SO=chromosome |	335	397.443	138	209.246
PF3D7_0217900 | organism=Plasmodium_falciparum_3D7 | product=conserved Plasmodium protein, unknown function | location=Pf3D7_02_v3:735438-736997(-) | length=1560 | sequence_SO=chromosome |	406	100.041	386	121.559
PF3D7_0218000 | organism=Plasmodium_falciparum_3D7 | product=replication factor C subunit 2, putative (RFC2) | location=Pf3D7_02_v3:738860-739852(+) | length=993 | sequence_SO=chromosome |	309	119.615	211	104.39
PF3D7_0218100 | organism=Plasmodium_falciparum_3D7 | product=conserved Plasmodium membrane protein, unknown function | location=Pf3D7_02_v3:741014-742459(+) | length=1068 | sequence_SO=chromosome |	239	86.0204	159	73.1391
PF3D7_0218200 | organism=Plasmodium_falciparum_3D7 | product=conserved Plasmodium protein, unknown function | location=Pf3D7_02_v3:743289-745712(-) | length=2424 | sequence_SO=chromosome |	303	48.0491	214	43.3716
PF3D7_0218300 | organism=Plasmodium_falciparum_3D7 | product=apicoplast RNA methyltransferase precursor, putative | location=Pf3D7_02_v3:747566-749365(-) | length=1065 | sequence_SO=chromosome |	85	30.6792	110	50.7419
PF3D7_0218400 | organism=Plasmodium_falciparum_3D7 | product=DEAD/DEAH box ATP-dependent RNA helicase, putative | location=Pf3D7_02_v3:750049-751737(-) | length=1689 | sequence_SO=chromosome |	90	20.4827	93	27.0506
PF3D7_0218500 | organism=Plasmodium_falciparum_3D7 | product=small nuclear ribonucleoprotein Sm D2, putative (SNRPD2) | location=Pf3D7_02_v3:752966-753439(+) | length=306 | sequence_SO=chromosome |	23	28.8923	5	8.02736
PF3D7_0218600 | organism=Plasmodium_falciparum_3D7 | product=conserved Plasmodium protein, unknown function | location=Pf3D7_02_v3:755418-762560(+) | length=7143 | sequence_SO=chromosome |	1086	58.4419	623	42.8481
PF3D7_0218700 | organism=Plasmodium_falciparum_3D7 | product=pre-mRNA-processing protein 45, putative (PRP45) | location=Pf3D7_02_v3:763491-765191(-) | length=1449 | sequence_SO=chromosome |	416	110.357	153	51.8737
PF3D7_0218800 | organism=Plasmodium_falciparum_3D7 | product=ribonuclease P | location=Pf3D7_02_v3:766390-767015(-) | length=626 | sequence_SO=chromosome |	12	7.36855	3	2.35435
PF3D7_0218900 | organism=Plasmodium_falciparum_3D7 | product=Plasmodium RNA of unknown function RUF2 | location=Pf3D7_02_v3:767584-767743(-) | length=160 | sequence_SO=chromosome |	0	0	0	0
PF3D7_0219000 | organism=Plasmodium_falciparum_3D7 | product=small nucleolar RNA snoR01 | location=Pf3D7_02_v3:767977-768058(-) | length=82 | sequence_SO=chromosome |	0	0	0	0
PF3D7_0219100 | organism=Plasmodium_falciparum_3D7 | product=conserved protein, unknown function | location=Pf3D7_02_v3:769761-771041(+) | length=1281 | sequence_SO=chromosome |	27	8.10195	42	16.1074
PF3D7_0219200 | organism=Plasmodium_falciparum_3D7 | product=40S ribosomal protein S30 | location=Pf3D7_02_v3:772316-772690(+) | length=177 | sequence_SO=chromosome |	0	0	0	0
PF3D7_0219300 | organism=Plasmodium_falciparum_3D7 | product=conserved Plasmodium protein, unknown function | location=Pf3D7_02_v3:773335-773754(-) | length=420 | sequence_SO=chromosome |	71	64.9807	69	80.7093
PF3D7_0219400.1 | organism=Plasmodium_falciparum_3D7 | product=ribosome associated membrane protein RAMP4, putative | location=Pf3D7_02_v3:774815-776036(+) | length=306 | sequence_SO=chromosome |	24	30.1484	5	8.02736
PF3D7_0219400.2 | organism=Plasmodium_falciparum_3D7 | product=ribosome associated membrane protein RAMP4, putative | location=Pf3D7_02_v3:774815-776036(+) | length=204 | sequence_SO=chromosome |	0	0	0	0
PF3D7_0219500 | organism=Plasmodium_falciparum_3D7 | product=pseudouridine synthase, putative | location=Pf3D7_02_v3:776828-778065(-) | length=1017 | sequence_SO=chromosome |	139	52.5374	122	58.9336
PF3D7_0219600 | organism=Plasmodium_falciparum_3D7 | product=replication factor C subunit 1, putative (RFC1) | location=Pf3D7_02_v3:779418-782132(-) | length=2715 | sequence_SO=chromosome |	375	53.0929	420	75.9982
PF3D7_0219700 | organism=Plasmodium_falciparum_3D7 | product=Plasmodium exported protein (PHISTc), unknown function (GEXP20) | location=Pf3D7_02_v3:783723-784828(-) | length=888 | sequence_SO=chromosome |	26	11.2547	15	8.29855
PF3D7_0219800 | organism=Plasmodium_falciparum_3D7 | product=Plasmodium exported protein (PHISTc), unknown function | location=Pf3D7_02_v3:786870-787940(-) | length=960 | sequence_SO=chromosome |	107	42.8438	82	41.963
PF3D7_0219900 | organism=Plasmodium_falciparum_3D7 | product=Plasmodium exported protein, unknown function | location=Pf3D7_02_v3:791464-792381(+) | length=693 | sequence_SO=chromosome |	49	27.1793	28	19.8495
PF3D7_0220000 | organism=Plasmodium_falciparum_3D7 | product=liver stage antigen 3 (LSA3) | location=Pf3D7_02_v3:796752-801586(+) | length=4677 | sequence_SO=chromosome |	1942	159.609	2095	220.06
PF3D7_0220100 | organism=Plasmodium_falciparum_3D7 | product=DnaJ protein, putative | location=Pf3D7_02_v3:804520-807741(+) | length=2994 | sequence_SO=chromosome |	103	13.2239	98	16.0805
PF3D7_0220200 | organism=Plasmodium_falciparum_3D7 | product=Plasmodium exported protein, unknown function | location=Pf3D7_02_v3:809511-810298(-) | length=543 | sequence_SO=chromosome |	441	312.186	359	324.802
PF3D7_0220300 | organism=Plasmodium_falciparum_3D7 | product=Plasmodium exported protein, unknown function | location=Pf3D7_02_v3:813827-814654(-) | length=639 | sequence_SO=chromosome |	25	15.0388	6	4.6129
PF3D7_0220400 | organism=Plasmodium_falciparum_3D7 | product=DnaJ protein, putative, pseudogene | location=Pf3D7_02_v3:820429-822541(+) | length=2010 | sequence_SO=chromosome |	9	1.72116	2	0.48883
PF3D7_0220500 | organism=Plasmodium_falciparum_3D7 | product=Plasmodium exported protein (hyp2), unknown function | location=Pf3D7_02_v3:823825-824864(-) | length=816 | sequence_SO=chromosome |	48	22.6113	121	72.8483
PF3D7_0220600 | organism=Plasmodium_falciparum_3D7 | product=Plasmodium exported protein (hyp9), unknown function | location=Pf3D7_02_v3:831189-832005(+) | length=678 | sequence_SO=chromosome |	88	49.8917	44	31.8821
PF3D7_0220700 | organism=Plasmodium_falciparum_3D7 | product=Plasmodium exported protein (hyp9), unknown function | location=Pf3D7_02_v3:833805-834688(+) | length=759 | sequence_SO=chromosome |	49	24.8159	27	17.4762
PF3D7_0220800 | organism=Plasmodium_falciparum_3D7 | product=cytoadherence linked asexual protein 2 (CLAG2) | location=Pf3D7_02_v3:838843-844116(+) | length=4323 | sequence_SO=chromosome |	1181	105.012	1398	158.871
PF3D7_0220900 | organism=Plasmodium_falciparum_3D7 | product=Plasmodium exported protein, unknown function, pseudogene | location=Pf3D7_02_v3:845600-846375(-) | length=609 | sequence_SO=chromosome |	1	0.631187	1	0.80669
PF3D7_0221000 | organism=Plasmodium_falciparum_3D7 | product=Plasmodium exported protein, unknown function | location=Pf3D7_02_v3:848092-849119(+) | length=909 | sequence_SO=chromosome |	0	0	0	0
PF3D7_0221100 | organism=Plasmodium_falciparum_3D7 | product=Plasmodium exported protein, unknown function, pseudogene | location=Pf3D7_02_v3:851052-851962(+) | length=783 | sequence_SO=chromosome |	1	0.490923	0	0
PF3D7_0221200 | organism=Plasmodium_falciparum_3D7 | product=Plasmodium exported protein (hyp15), unknown function | location=Pf3D7_02_v3:854966-855738(+) | length=621 | sequence_SO=chromosome |	80	49.5192	20	15.822
PF3D7_0221300 | organism=Plasmodium_falciparum_3D7 | product=Plasmodium exported protein, unknown function, pseudogene | location=Pf3D7_02_v3:857567-858675(-) | length=1104 | sequence_SO=chromosome |	0	0	0	0
PF3D7_0221400 | organism=Plasmodium_falciparum_3D7 | product=stevor | location=Pf3D7_02_v3:860466-861504(+) | length=924 | sequence_SO=chromosome |	1	0.416009	0	0
PF3D7_0221500 | organism=Plasmodium_falciparum_3D7 | product=Pfmc-2TM Maurer's cleft two transmembrane protein, pseudogene | location=Pf3D7_02_v3:863079-863842(-) | length=678 | sequence_SO=chromosome |	0	0	0	0
PF3D7_0221600 | organism=Plasmodium_falciparum_3D7 | product=Plasmodium exported protein, unknown function, pseudogene | location=Pf3D7_02_v3:865916-866538(-) | length=621 | sequence_SO=chromosome |	0	0	0	0
PF3D7_0221700 | organism=Plasmodium_falciparum_3D7 | product=Plasmodium exported protein, unknown function | location=Pf3D7_02_v3:869508-871124(-) | length=1482 | sequence_SO=chromosome |	5	1.29687	2	0.662988
PF3D7_0221800 | organism=Plasmodium_falciparum_3D7 | product=hypothetical protein | location=Pf3D7_02_v3:873131-873319(+) | length=189 | sequence_SO=chromosome |	0	0	0	0
PF3D7_0221900 | organism=Plasmodium_falciparum_3D7 | product=erythrocyte membrane protein 1 (PfEMP1), pseudogene | location=Pf3D7_02_v3:873917-875178(-) | length=1257 | sequence_SO=chromosome |	0	0	0	0
PF3D7_0222000 | organism=Plasmodium_falciparum_3D7 | product=exported protein family 1 (EPF1) | location=Pf3D7_02_v3:876984-877832(+) | length=849 | sequence_SO=chromosome |	0	0	0	0
PF3D7_0222100 | organism=Plasmodium_falciparum_3D7 | product=Pfmc-2TM Maurer's cleft two transmembrane protein (MC-2TM) | location=Pf3D7_02_v3:878468-879251(-) | length=690 | sequence_SO=chromosome |	1	0.557091	1	0.711992
PF3D7_0222200 | organism=Plasmodium_falciparum_3D7 | product=exported protein family 3 (EPF3) | location=Pf3D7_02_v3:881469-882267(-) | length=693 | sequence_SO=chromosome |	0	0	0	0
PF3D7_0222300 | organism=Plasmodium_falciparum_3D7 | product=exported protein family 4, pseudogene (EPF4) | location=Pf3D7_02_v3:883452-884312(+) | length=861 | sequence_SO=chromosome |	3	1.33935	0	0
PF3D7_0222400 | organism=Plasmodium_falciparum_3D7 | product=rifin, pseudogene (RIF) | location=Pf3D7_02_v3:886625-887802(+) | length=1080 | sequence_SO=chromosome |	0	0	0	0
PF3D7_0222500 | organism=Plasmodium_falciparum_3D7 | product=rifin (RIF) | location=Pf3D7_02_v3:889660-890745(+) | length=951 | sequence_SO=chromosome |	0	0	0	0
PF3D7_0222600 | organism=Plasmodium_falciparum_3D7 | product=rifin (RIF) | location=Pf3D7_02_v3:892856-894206(+) | length=1107 | sequence_SO=chromosome |	7	2.43067	1	0.443789
PF3D7_0222700 | organism=Plasmodium_falciparum_3D7 | product=rifin (RIF) | location=Pf3D7_02_v3:896226-897420(+) | length=1047 | sequence_SO=chromosome |	2	0.734274	0	0
PF3D7_0222800 | organism=Plasmodium_falciparum_3D7 | product=stevor | location=Pf3D7_02_v3:899430-900445(+) | length=915 | sequence_SO=chromosome |	17	7.14172	0	0
PF3D7_0222900 | organism=Plasmodium_falciparum_3D7 | product=erythrocyte membrane protein 1 (PfEMP1), exon 2, pseudogene (VAR) | location=Pf3D7_02_v3:901494-902853(+) | length=1356 | sequence_SO=chromosome |	23	6.51993	0	0
PF3D7_0223100 | organism=Plasmodium_falciparum_3D7 | product=rifin (RIF) | location=Pf3D7_02_v3:904551-905775(+) | length=993 | sequence_SO=chromosome |	236	91.3561	105	51.9474
PF3D7_0223200 | organism=Plasmodium_falciparum_3D7 | product=rifin (RIF) | location=Pf3D7_02_v3:907678-908861(+) | length=1038 | sequence_SO=chromosome |	5	1.8516	1	0.473289
PF3D7_0223300 | organism=Plasmodium_falciparum_3D7 | product=erythrocyte membrane protein 1 (PfEMP1), exon 2 | location=Pf3D7_02_v3:909350-911054(+) | length=1296 | sequence_SO=chromosome |	3	0.889798	4	1.51628
PF3D7_0223400 | organism=Plasmodium_falciparum_3D7 | product=rifin (RIF) | location=Pf3D7_02_v3:913244-914457(+) | length=984 | sequence_SO=chromosome |	104	40.6269	107	53.4211
PF3D7_0223500 | organism=Plasmodium_falciparum_3D7 | product=erythrocyte membrane protein 1, PfEMP1 (VAR) | location=Pf3D7_02_v3:916352-923648(-) | length=6534 | sequence_SO=chromosome |	178	10.4717	76	5.71424
PF3D7_0300100 | organism=Plasmodium_falciparum_3D7 | product=erythrocyte membrane protein 1, PfEMP1 (VAR) | location=Pf3D7_03_v3:36965-44482(+) | length=6630 | sequence_SO=chromosome |	618	35.8303	245	18.1542
PF3D7_0300200 | organism=Plasmodium_falciparum_3D7 | product=rifin (RIF) | location=Pf3D7_03_v3:46369-47579(-) | length=981 | sequence_SO=chromosome |	35	13.7143	45	22.5355
PF3D7_0300300 | organism=Plasmodium_falciparum_3D7 | product=erythrocyte membrane protein 1 (PfEMP1), exon 2, pseudogene (VAR) | location=Pf3D7_03_v3:49772-51152(-) | length=1377 | sequence_SO=chromosome |	1	0.279152	1	0.356771
PF3D7_0300400 | organism=Plasmodium_falciparum_3D7 | product=stevor | location=Pf3D7_03_v3:52280-53273(-) | length=891 | sequence_SO=chromosome |	0	0	0	0
PF3D7_0300500 | organism=Plasmodium_falciparum_3D7 | product=rifin (RIF) | location=Pf3D7_03_v3:55390-56584(-) | length=1080 | sequence_SO=chromosome |	0	0	0	0
PF3D7_0300600 | organism=Plasmodium_falciparum_3D7 | product=Plasmodium exported protein, unknown function, fragment | location=Pf3D7_03_v3:58307-58519(-) | length=213 | sequence_SO=chromosome |	0	0	0	0
PF3D7_0300700 | organism=Plasmodium_falciparum_3D7 | product=rifin (RIF) | location=Pf3D7_03_v3:61445-62714(+) | length=1107 | sequence_SO=chromosome |	0	0	0	0
PF3D7_0300800 | organism=Plasmodium_falciparum_3D7 | product=rifin (RIF) | location=Pf3D7_03_v3:64572-65783(+) | length=966 | sequence_SO=chromosome |	1	0.397922	0	0
PF3D7_0300900 | organism=Plasmodium_falciparum_3D7 | product=stevor-like | location=Pf3D7_03_v3:67928-68682(+) | length=651 | sequence_SO=chromosome |	2	1.18093	0	0
PF3D7_0301000 | organism=Plasmodium_falciparum_3D7 | product=acyl-CoA synthetase (ACS2) | location=Pf3D7_03_v3:69460-71919(-) | length=2460 | sequence_SO=chromosome |	0	0	0	0
PF3D7_0301100 | organism=Plasmodium_falciparum_3D7 | product=Plasmodium exported protein (hyp13), unknown function | location=Pf3D7_03_v3:76494-77474(+) | length=771 | sequence_SO=chromosome |	0	0	0	0
PF3D7_0301200 | organism=Plasmodium_falciparum_3D7 | product=serine/threonine protein kinase, FIKK family (FIKK3) | location=Pf3D7_03_v3:78195-80393(-) | length=1833 | sequence_SO=chromosome |	67	14.0504	42	11.2567
PF3D7_0301300 | organism=Plasmodium_falciparum_3D7 | product=alpha/beta hydrolase, putative | location=Pf3D7_03_v3:82011-83515(-) | length=1314 | sequence_SO=chromosome |	48	14.0417	25	9.34692
PF3D7_0301400 | organism=Plasmodium_falciparum_3D7 | product=Plasmodium exported protein, unknown function | location=Pf3D7_03_v3:85305-86131(-) | length=732 | sequence_SO=chromosome |	103	54.088	85	57.0469
PF3D7_0301500 | organism=Plasmodium_falciparum_3D7 | product=Plasmodium exported protein, unknown function | location=Pf3D7_03_v3:88250-89231(-) | length=855 | sequence_SO=chromosome |	84	37.7649	69	39.6467
PF3D7_0301600 | organism=Plasmodium_falciparum_3D7 | product=Plasmodium exported protein (hyp1), unknown function (GEXP21) | location=Pf3D7_03_v3:91115-93463(-) | length=2199 | sequence_SO=chromosome |	167	29.1922	61	13.6279
PF3D7_0301700 | organism=Plasmodium_falciparum_3D7 | product=Plasmodium exported protein, unknown function | location=Pf3D7_03_v3:96568-97907(-) | length=954 | sequence_SO=chromosome |	399	160.768	134	69.005
PF3D7_0301800 | organism=Plasmodium_falciparum_3D7 | product=Plasmodium exported protein, unknown function | location=Pf3D7_03_v3:104325-105281(+) | length=774 | sequence_SO=chromosome |	15	7.44947	20	12.6944
PF3D7_0301900 | organism=Plasmodium_falciparum_3D7 | product=conserved Plasmodium protein, unknown function | location=Pf3D7_03_v3:105913-107109(-) | length=1197 | sequence_SO=chromosome |	66	21.1946	30	12.3126
PF3D7_0302000 | organism=Plasmodium_falciparum_3D7 | product=pre-mRNA-splicing factor PRP46, putative (PRP46) | location=Pf3D7_03_v3:107961-109880(-) | length=1803 | sequence_SO=chromosome |	186	39.6545	227	61.8521
PF3D7_0302100 | organism=Plasmodium_falciparum_3D7 | product=serine/threonine protein kinase (SRPK1) | location=Pf3D7_03_v3:114070-118086(+) | length=4017 | sequence_SO=chromosome |	334	31.9609	344	42.0708
PF3D7_0302200 | organism=Plasmodium_falciparum_3D7 | product=cytoadherence linked asexual protein 3.2 (CLAG3.2) | location=Pf3D7_03_v3:119458-124735(+) | length=4251 | sequence_SO=chromosome |	1217	110.046	1684	194.614
PF3D7_0302300 | organism=Plasmodium_falciparum_3D7 | product=erythrocyte membrane protein 1 (PfEMP1), pseudogene | location=Pf3D7_03_v3:125992-130235(-) | length=4244 | sequence_SO=chromosome |	1	0.0905732	2	0.231515
PF3D7_0302400 | organism=Plasmodium_falciparum_3D7 | product=unspecified product | location=Pf3D7_03_v3:132332-133502(-) | length=1171 | sequence_SO=chromosome |	0	0	0	0
PF3D7_0302500 | organism=Plasmodium_falciparum_3D7 | product=cytoadherence linked asexual protein 3.1 (CLAG3.1) | location=Pf3D7_03_v3:135418-140660(+) | length=4254 | sequence_SO=chromosome |	10305	931.163	13106	1513.55
PF3D7_0302600 | organism=Plasmodium_falciparum_3D7 | product=ABC transporter B family member 4, putative (ABCB4) | location=Pf3D7_03_v3:141556-145653(+) | length=4098 | sequence_SO=chromosome |	376	35.2688	321	38.4819
PF3D7_0302700 | organism=Plasmodium_falciparum_3D7 | product=CDGSH iron-sulfur domain-containing protein, putative | location=Pf3D7_03_v3:146372-147056(-) | length=459 | sequence_SO=chromosome |	18	15.0742	4	4.28126
PF3D7_0302800 | organism=Plasmodium_falciparum_3D7 | product=conserved Plasmodium protein, unknown function | location=Pf3D7_03_v3:148046-149305(-) | length=1260 | sequence_SO=chromosome |	73	22.2704	75	29.2425
PF3D7_0302900 | organism=Plasmodium_falciparum_3D7 | product=exportin-1, putative | location=Pf3D7_03_v3:152168-156146(-) | length=3765 | sequence_SO=chromosome |	1550	158.249	1279	166.89
PF3D7_0303000 | organism=Plasmodium_falciparum_3D7 | product=N-ethylmaleimide-sensitive fusion protein (NSF) | location=Pf3D7_03_v3:159353-161704(-) | length=2352 | sequence_SO=chromosome |	136	22.2268	181	37.8064
PF3D7_0303100 | organism=Plasmodium_falciparum_3D7 | product=conserved Plasmodium protein, unknown function | location=Pf3D7_03_v3:162778-167103(-) | length=4326 | sequence_SO=chromosome |	189	16.7939	162	18.3972
PF3D7_0303200 | organism=Plasmodium_falciparum_3D7 | product=HAD superfamily protein, putative | location=Pf3D7_03_v3:169571-174300(+) | length=3489 | sequence_SO=chromosome |	1929	212.523	1289	181.5
PF3D7_0303300 | organism=Plasmodium_falciparum_3D7 | product=DNA-directed RNA polymerase subunit I, putative | location=Pf3D7_03_v3:175022-175799(-) | length=462 | sequence_SO=chromosome |	239	198.852	268	284.982
PF3D7_0303400 | organism=Plasmodium_falciparum_3D7 | product=palmitoyltransferase (DHHC1) | location=Pf3D7_03_v3:178420-181127(+) | length=1851 | sequence_SO=chromosome |	230	47.7635	305	80.9501
PF3D7_0303500 | organism=Plasmodium_falciparum_3D7 | product=spindle pole body protein, putative | location=Pf3D7_03_v3:182731-189411(+) | length=6681 | sequence_SO=chromosome |	2326	133.827	848	62.356
PF3D7_0303600 | organism=Plasmodium_falciparum_3D7 | product=plasmoredoxin (Plrx) | location=Pf3D7_03_v3:190180-190719(+) | length=540 | sequence_SO=chromosome |	42	29.8972	24	21.8344
PF3D7_0303700 | organism=Plasmodium_falciparum_3D7 | product=lipoamide acyltransferase component of branched-chain alpha-keto acid dehydrogenase complex (BCKDH-E2) | location=Pf3D7_03_v3:191245-192591(-) | length=1347 | sequence_SO=chromosome |	254	72.4838	424	154.64
PF3D7_0303800 | organism=Plasmodium_falciparum_3D7 | product=IBR domain protein, putative | location=Pf3D7_03_v3:194430-196211(+) | length=1782 | sequence_SO=chromosome |	83	17.9038	72	19.8495
PF3D7_0303900 | organism=Plasmodium_falciparum_3D7 | product=phosphatidylethanolamine-binding protein, putative | location=Pf3D7_03_v3:196570-197438(-) | length=594 | sequence_SO=chromosome |	16	10.354	7	5.78943
PF3D7_0304000 | organism=Plasmodium_falciparum_3D7 | product=inner membrane complex protein 1a, putative (IMC1a) | location=Pf3D7_03_v3:198542-201584(-) | length=2586 | sequence_SO=chromosome |	3	0.445931	6	1.13985
PF3D7_0304100 | organism=Plasmodium_falciparum_3D7 | product=inner membrane complex protein 1e, putative (IMC1e) | location=Pf3D7_03_v3:204542-206119(+) | length=1578 | sequence_SO=chromosome |	130	31.6673	166	51.6803
PF3D7_0304200 | organism=Plasmodium_falciparum_3D7 | product=EH (Eps15 homology) protein (PAST1) | location=Pf3D7_03_v3:207342-208919(-) | length=1578 | sequence_SO=chromosome |	380	92.566	273	84.9923
PF3D7_0304300 | organism=Plasmodium_falciparum_3D7 | product=conserved Plasmodium protein, unknown function | location=Pf3D7_03_v3:212283-216572(+) | length=4290 | sequence_SO=chromosome |	124	11.1106	74	8.47419
PF3D7_0304400 | organism=Plasmodium_falciparum_3D7 | product=60S ribosomal protein L44 (RPL44) | location=Pf3D7_03_v3:217941-218489(+) | length=315 | sequence_SO=chromosome |	695	848.104	976	1522.17
PF3D7_0304500 | organism=Plasmodium_falciparum_3D7 | product=1-cys-glutaredoxin-like protein-1 (GLP1) | location=Pf3D7_03_v3:219117-219872(-) | length=516 | sequence_SO=chromosome |	56	41.717	52	49.5083
PF3D7_0304600 | organism=Plasmodium_falciparum_3D7 | product=circumsporozoite (CS) protein (CSP) | location=Pf3D7_03_v3:221323-222516(-) | length=1194 | sequence_SO=chromosome |	60	19.3162	58	23.8642
PF3D7_0304700 | organism=Plasmodium_falciparum_3D7 | product=conserved Plasmodium protein, unknown function | location=Pf3D7_03_v3:224160-225793(-) | length=1419 | sequence_SO=chromosome |	17	4.60513	8	2.76969
PF3D7_0304800 | organism=Plasmodium_falciparum_3D7 | product=conserved Plasmodium membrane protein, unknown function | location=Pf3D7_03_v3:227057-231397(+) | length=4341 | sequence_SO=chromosome |	302	26.7419	169	19.1259
PF3D7_0304900 | organism=Plasmodium_falciparum_3D7 | product=conserved Plasmodium protein, unknown function | location=Pf3D7_03_v3:231793-232305(-) | length=513 | sequence_SO=chromosome |	39	29.2228	17	16.28
PF3D7_0305000 | organism=Plasmodium_falciparum_3D7 | product=elongation factor Ts (EF-Ts) | location=Pf3D7_03_v3:234058-235334(-) | length=1173 | sequence_SO=chromosome |	243	79.6312	305	127.74
PF3D7_0305100 | organism=Plasmodium_falciparum_3D7 | product=conserved Plasmodium protein, unknown function | location=Pf3D7_03_v3:236334-248270(-) | length=11937 | sequence_SO=chromosome |	708	22.7989	669	27.5331
PF3D7_0305200 | organism=Plasmodium_falciparum_3D7 | product=conserved Plasmodium protein, unknown function | location=Pf3D7_03_v3:251242-254661(+) | length=3420 | sequence_SO=chromosome |	1344	151.06	576	82.7409
PF3D7_0305300 | organism=Plasmodium_falciparum_3D7 | product=conserved Plasmodium membrane protein, unknown function | location=Pf3D7_03_v3:255276-258416(-) | length=2871 | sequence_SO=chromosome |	305	40.8359	365	62.4574
PF3D7_0305400 | organism=Plasmodium_falciparum_3D7 | product=conserved Plasmodium protein, unknown function | location=Pf3D7_03_v3:260332-261085(+) | length=438 | sequence_SO=chromosome |	34	29.8387	33	37.0138
PF3D7_0305500 | organism=Plasmodium_falciparum_3D7 | product=conserved Plasmodium protein, unknown function | location=Pf3D7_03_v3:261485-273286(-) | length=11802 | sequence_SO=chromosome |	1610	52.4379	1443	60.0668
PF3D7_0305600 | organism=Plasmodium_falciparum_3D7 | product=AP endonuclease (DNA-[apurinic or apyrimidinic site] lyase), putative | location=Pf3D7_03_v3:275864-277717(-) | length=1854 | sequence_SO=chromosome |	1091	226.199	1087	288.034
PF3D7_0305700 | organism=Plasmodium_falciparum_3D7 | product=ubiquitin-conjugating enzyme E2, putative | location=Pf3D7_03_v3:278956-279828(-) | length=429 | sequence_SO=chromosome |	249	223.109	261	298.887
PF3D7_0305800 | organism=Plasmodium_falciparum_3D7 | product=P-loop containing nucleoside triphosphate hydrolase, putative | location=Pf3D7_03_v3:281916-285260(+) | length=3345 | sequence_SO=chromosome |	27	3.10272	6	0.881209
PF3D7_0305900 | organism=Plasmodium_falciparum_3D7 | product=conserved Plasmodium protein, unknown function | location=Pf3D7_03_v3:285579-286112(-) | length=534 | sequence_SO=chromosome |	8	5.75869	4	3.67996
PF3D7_0306000 | organism=Plasmodium_falciparum_3D7 | product=conserved Plasmodium protein, unknown function | location=Pf3D7_03_v3:286906-287319(-) | length=414 | sequence_SO=chromosome |	48	44.5673	24	28.4797
PF3D7_0306100 | organism=Plasmodium_falciparum_3D7 | product=conserved Plasmodium protein, unknown function | location=Pf3D7_03_v3:288637-290747(-) | length=1887 | sequence_SO=chromosome |	305	62.1302	341	88.7782
PF3D7_0306200 | organism=Plasmodium_falciparum_3D7 | product=activator of Hsp90 ATPase (AHA1) | location=Pf3D7_03_v3:292943-294548(+) | length=1050 | sequence_SO=chromosome |	237	86.7629	154	72.0536
PF3D7_0306300 | organism=Plasmodium_falciparum_3D7 | product=glutaredoxin 1 (GRX1) | location=Pf3D7_03_v3:295107-296094(-) | length=336 | sequence_SO=chromosome |	574	656.671	442	646.26
PF3D7_0306400 | organism=Plasmodium_falciparum_3D7 | product=FAD-dependent glycerol-3-phosphate dehydrogenase, putative | location=Pf3D7_03_v3:298517-300478(+) | length=1962 | sequence_SO=chromosome |	612	119.902	644	161.254
PF3D7_0306500 | organism=Plasmodium_falciparum_3D7 | product=conserved Plasmodium protein, unknown function | location=Pf3D7_03_v3:301007-301906(-) | length=900 | sequence_SO=chromosome |	348	148.632	450	245.637
PF3D7_0306600 | organism=Plasmodium_falciparum_3D7 | product=conserved Plasmodium protein, unknown function | location=Pf3D7_03_v3:302826-303083(+) | length=258 | sequence_SO=chromosome |	10	14.8989	15	28.5625
PF3D7_0306700 | organism=Plasmodium_falciparum_3D7 | product=membrane magnesium transporter, putative | location=Pf3D7_03_v3:304317-304999(+) | length=351 | sequence_SO=chromosome |	79	86.5157	106	148.362
PF3D7_0306800 | organism=Plasmodium_falciparum_3D7 | product=T-complex protein 1 subunit beta (CCT2) | location=Pf3D7_03_v3:306108-307984(-) | length=1602 | sequence_SO=chromosome |	461	110.615	525	160.998
PF3D7_0306900 | organism=Plasmodium_falciparum_3D7 | product=40S ribosomal protein S23, putative | location=Pf3D7_03_v3:310652-311805(+) | length=438 | sequence_SO=chromosome |	1831	1606.9	1053	1181.08
PF3D7_0307000 | organism=Plasmodium_falciparum_3D7 | product=small nucleolar RNA snoR03 | location=Pf3D7_03_v3:311223-311382(+) | length=160 | sequence_SO=chromosome |	0	0	0	0
PF3D7_0307100 | organism=Plasmodium_falciparum_3D7 | product=40S ribosomal protein S12, putative | location=Pf3D7_03_v3:312693-313342(-) | length=426 | sequence_SO=chromosome |	740	667.724	281	324.056
PF3D7_0307200 | organism=Plasmodium_falciparum_3D7 | product=60S ribosomal protein L7, putative | location=Pf3D7_03_v3:314976-316236(-) | length=774 | sequence_SO=chromosome |	2680	1330.97	2836	1800.07
PF3D7_0307300 | organism=Plasmodium_falciparum_3D7 | product=EB1 homolog, putative | location=Pf3D7_03_v3:318804-320336(+) | length=1533 | sequence_SO=chromosome |	1	0.250745	11	3.52512
PF3D7_0307400 | organism=Plasmodium_falciparum_3D7 | product=ATP-dependent Clp protease proteolytic subunit (ClpP) | location=Pf3D7_03_v3:321050-322162(-) | length=1113 | sequence_SO=chromosome |	139	48.0059	159	70.182
PF3D7_0307500 | organism=Plasmodium_falciparum_3D7 | product=conserved protein, unknown function | location=Pf3D7_03_v3:322933-324836(-) | length=1170 | sequence_SO=chromosome |	199	65.3796	197	82.7188
PF3D7_0307600 | organism=Plasmodium_falciparum_3D7 | product=conserved Plasmodium protein, unknown function | location=Pf3D7_03_v3:325922-328383(+) | length=2241 | sequence_SO=chromosome |	271	46.4839	234	51.2977
PF3D7_0307700 | organism=Plasmodium_falciparum_3D7 | product=conserved Plasmodium protein, unknown function | location=Pf3D7_03_v3:328787-335269(-) | length=5481 | sequence_SO=chromosome |	1657	116.208	2225	199.432
PF3D7_0307800 | organism=Plasmodium_falciparum_3D7 | product=conserved Plasmodium protein, unknown function | location=Pf3D7_03_v3:337179-339278(+) | length=2100 | sequence_SO=chromosome |	201	36.7919	233	54.508
PF3D7_0307900 | organism=Plasmodium_falciparum_3D7 | product=conserved Plasmodium protein, unknown function | location=Pf3D7_03_v3:340028-351652(-) | length=11175 | sequence_SO=chromosome |	329	11.3168	90	3.95657
PF3D7_0308000 | organism=Plasmodium_falciparum_3D7 | product=DNA polymerase epsilon subunit b, putative | location=Pf3D7_03_v3:353549-355045(+) | length=1497 | sequence_SO=chromosome |	270	69.3293	112	36.7553
PF3D7_0308100 | organism=Plasmodium_falciparum_3D7 | product=conserved Plasmodium protein, unknown function | location=Pf3D7_03_v3:356319-361454(+) | length=5136 | sequence_SO=chromosome |	1087	81.3541	624	59.6875
PF3D7_0308200 | organism=Plasmodium_falciparum_3D7 | product=T-complex protein 1 subunit eta (CCT7) | location=Pf3D7_03_v3:362342-364233(-) | length=1620 | sequence_SO=chromosome |	451	107.013	560	169.823
PF3D7_0308300 | organism=Plasmodium_falciparum_3D7 | product=conserved Plasmodium protein, unknown function | location=Pf3D7_03_v3:365659-366672(-) | length=1014 | sequence_SO=chromosome |	28	10.6144	71	34.3989
PF3D7_0308400 | organism=Plasmodium_falciparum_3D7 | product=U4 spliceosomal RNA | location=Pf3D7_03_v3:368572-368690(+) | length=119 | sequence_SO=chromosome |	0	0	0	0
PF3D7_0308500 | organism=Plasmodium_falciparum_3D7 | product=activator of Hsp90 ATPase, putative | location=Pf3D7_03_v3:369925-370789(+) | length=423 | sequence_SO=chromosome |	369	335.321	219	254.348
PF3D7_0308600 | organism=Plasmodium_falciparum_3D7 | product=pre-mRNA-processing factor 19, putative (PRPF19) | location=Pf3D7_03_v3:372632-374230(+) | length=1599 | sequence_SO=chromosome |	434	104.332	488	149.932
PF3D7_0308700 | organism=Plasmodium_falciparum_3D7 | product=conserved Plasmodium protein, unknown function | location=Pf3D7_03_v3:375806-377437(+) | length=1479 | sequence_SO=chromosome |	65	16.8935	126	41.853
PF3D7_0308800 | organism=Plasmodium_falciparum_3D7 | product=conserved protein, unknown function | location=Pf3D7_03_v3:378045-378517(+) | length=327 | sequence_SO=chromosome |	36	42.3184	73	109.673
PF3D7_0308900 | organism=Plasmodium_falciparum_3D7 | product=splicing factor 3B subunit 1, putative (SF3B1) | location=Pf3D7_03_v3:379130-383290(-) | length=4161 | sequence_SO=chromosome |	383	35.3815	396	46.7543
PF3D7_0309000 | organism=Plasmodium_falciparum_3D7 | product=dual specificity protein phosphatase (YVH1) | location=Pf3D7_03_v3:384375-386879(+) | length=1728 | sequence_SO=chromosome |	229	50.9409	251	71.3599
PF3D7_0309100 | organism=Plasmodium_falciparum_3D7 | product=conserved Plasmodium protein, unknown function | location=Pf3D7_03_v3:387219-388473(-) | length=537 | sequence_SO=chromosome |	12	8.58978	3	2.74455
PF3D7_0309200 | organism=Plasmodium_falciparum_3D7 | product=serine/threonine protein kinase, putative (ARK2) | location=Pf3D7_03_v3:389137-394604(-) | length=4953 | sequence_SO=chromosome |	3079	238.955	1262	125.174
PF3D7_0309300 | organism=Plasmodium_falciparum_3D7 | product=N2227-like protein, putative | location=Pf3D7_03_v3:397649-400516(+) | length=2868 | sequence_SO=chromosome |	114	15.2792	128	21.9258
PF3D7_0309400 | organism=Plasmodium_falciparum_3D7 | product=small nucleolar RNA Me18S-Um1356 | location=Pf3D7_03_v3:401458-401576(-) | length=119 | sequence_SO=chromosome |	0	0	0	0
PF3D7_0309500 | organism=Plasmodium_falciparum_3D7 | product=asparagine synthetase, putative | location=Pf3D7_03_v3:402933-405440(+) | length=1833 | sequence_SO=chromosome |	1182	247.873	1847	495.026
PF3D7_0309600 | organism=Plasmodium_falciparum_3D7 | product=60S acidic ribosomal protein P2 (PfP2) | location=Pf3D7_03_v3:407980-408318(+) | length=339 | sequence_SO=chromosome |	2116	2399.34	991	1436.14
PF3D7_0309700 | organism=Plasmodium_falciparum_3D7 | product=SECIS-binding protein 2, putative (SBP2) | location=Pf3D7_03_v3:409102-410928(-) | length=1827 | sequence_SO=chromosome |	130	27.3514	46	12.3692
PF3D7_0309800 | organism=Plasmodium_falciparum_3D7 | product=YTH domain-containing protein, putative | location=Pf3D7_03_v3:412089-413762(+) | length=843 | sequence_SO=chromosome |	104	47.4221	90	52.4492
PF3D7_0309900 | organism=Plasmodium_falciparum_3D7 | product=conserved Plasmodium protein, unknown function | location=Pf3D7_03_v3:414234-419673(-) | length=5022 | sequence_SO=chromosome |	96	7.34801	136	13.3041
PF3D7_0310000 | organism=Plasmodium_falciparum_3D7 | product=50S ribosomal protein L9, apicoplast, putative | location=Pf3D7_03_v3:420697-421515(+) | length=594 | sequence_SO=chromosome |	50	32.3563	50	41.353
PF3D7_0310100 | organism=Plasmodium_falciparum_3D7 | product=calcium-dependent protein kinase 3 (CDPK3) | location=Pf3D7_03_v3:422379-424680(+) | length=1689 | sequence_SO=chromosome |	6	1.36552	11	3.19954
PF3D7_0310200 | organism=Plasmodium_falciparum_3D7 | product=phd finger protein, putative | location=Pf3D7_03_v3:427290-440942(+) | length=13653 | sequence_SO=chromosome |	3340	94.0358	1818	65.4169
PF3D7_0310300 | organism=Plasmodium_falciparum_3D7 | product=phosphoglycerate mutase, putative | location=Pf3D7_03_v3:442720-446457(+) | length=3498 | sequence_SO=chromosome |	173	19.0108	133	18.6791
PF3D7_0310400 | organism=Plasmodium_falciparum_3D7 | product=parasite-infected erythrocyte surface protein (PIESP1) | location=Pf3D7_03_v3:447500-451384(+) | length=3885 | sequence_SO=chromosome |	4905	485.314	2787	352.428
PF3D7_0310500 | organism=Plasmodium_falciparum_3D7 | product=DEAD box helicase, putative | location=Pf3D7_03_v3:452297-459106(-) | length=6810 | sequence_SO=chromosome |	419	23.6506	456	32.8959
PF3D7_0310600.1 | organism=Plasmodium_falciparum_3D7 | product=eukaryotic translation initiation factor 3 subunit K, putative | location=Pf3D7_03_v3:461175-462027(-) | length=708 | sequence_SO=chromosome |	15	8.14391	10	6.9389
PF3D7_0310600.2 | organism=Plasmodium_falciparum_3D7 | product=unspecified product | location=Pf3D7_03_v3:461175-462027(-) | length=705 | sequence_SO=chromosome |	126	68.7	89	62.019
PF3D7_0310700 | organism=Plasmodium_falciparum_3D7 | product=trafficking protein particle complex subunit 4, putative | location=Pf3D7_03_v3:463326-464274(+) | length=438 | sequence_SO=chromosome |	43	37.7372	26	29.1624
PF3D7_0310800 | organism=Plasmodium_falciparum_3D7 | product=conserved Plasmodium protein, unknown function | location=Pf3D7_03_v3:464662-464991(+) | length=330 | sequence_SO=chromosome |	93	108.329	84	125.052
PF3D7_0310900 | organism=Plasmodium_falciparum_3D7 | product=conserved Plasmodium protein, unknown function | location=Pf3D7_03_v3:466085-468445(+) | length=2361 | sequence_SO=chromosome |	232	37.7717	413	85.9366
PF3D7_0311000 | organism=Plasmodium_falciparum_3D7 | product=conserved Plasmodium protein, unknown function | location=Pf3D7_03_v3:469287-470118(+) | length=618 | sequence_SO=chromosome |	0	0	0	0
PF3D7_0311100 | organism=Plasmodium_falciparum_3D7 | product=pre-mRNA splicing factor, putative | location=Pf3D7_03_v3:470860-473161(-) | length=1803 | sequence_SO=chromosome |	144	30.7002	135	36.7843
PF3D7_0311200 | organism=Plasmodium_falciparum_3D7 | product=valine--tRNA ligase, putative | location=Pf3D7_03_v3:474788-479086(+) | length=4104 | sequence_SO=chromosome |	90	8.42966	132	15.8012
PF3D7_0311300 | organism=Plasmodium_falciparum_3D7 | product=phosphatidylinositol 3- and 4-kinase, putative | location=Pf3D7_03_v3:480122-483453(-) | length=2862 | sequence_SO=chromosome |	782	105.03	1002	171.997
PF3D7_0311400 | organism=Plasmodium_falciparum_3D7 | product=protein kinase, putative | location=Pf3D7_03_v3:488804-496510(+) | length=7548 | sequence_SO=chromosome |	37	1.88428	48	3.12416
PF3D7_0311500 | organism=Plasmodium_falciparum_3D7 | product=conserved Plasmodium protein, unknown function | location=Pf3D7_03_v3:497118-497363(-) | length=246 | sequence_SO=chromosome |	71	110.943	40	79.882
PF3D7_0311600 | organism=Plasmodium_falciparum_3D7 | product=dolichyl-diphosphooligosaccharide--protein glycosyltransferase subunit 1, putative | location=Pf3D7_03_v3:499602-502353(+) | length=2109 | sequence_SO=chromosome |	126	22.9651	73	17.0048
PF3D7_0311700 | organism=Plasmodium_falciparum_3D7 | product=plasmepsin VI | location=Pf3D7_03_v3:502698-505848(+) | length=1299 | sequence_SO=chromosome |	4	1.18366	7	2.64736
PF3D7_0311800 | organism=Plasmodium_falciparum_3D7 | product=conserved protein, unknown function | location=Pf3D7_03_v3:506655-508846(+) | length=1830 | sequence_SO=chromosome |	253	53.1428	374	100.402
PF3D7_0311900 | organism=Plasmodium_falciparum_3D7 | product=conserved Plasmodium protein, unknown function | location=Pf3D7_03_v3:509291-511597(-) | length=2307 | sequence_SO=chromosome |	61	10.1638	51	10.8604
PF3D7_0312000 | organism=Plasmodium_falciparum_3D7 | product=conserved Plasmodium protein, unknown function | location=Pf3D7_03_v3:512130-512951(+) | length=411 | sequence_SO=chromosome |	26	24.3168	20	23.9063
PF3D7_0312100 | organism=Plasmodium_falciparum_3D7 | product=E3 ubiquitin-protein ligase, putative | location=Pf3D7_03_v3:513752-516262(+) | length=2511 | sequence_SO=chromosome |	359	54.957	451	88.2376
PF3D7_0312200 | organism=Plasmodium_falciparum_3D7 | product=TPR domain containing protein | location=Pf3D7_03_v3:516793-520503(-) | length=3711 | sequence_SO=chromosome |	62	6.42208	49	6.48678
PF3D7_0312300 | organism=Plasmodium_falciparum_3D7 | product=26S proteasome regulatory subunit RPN12, putative (RPN12) | location=Pf3D7_03_v3:521969-522883(+) | length=915 | sequence_SO=chromosome |	402	168.881	296	158.926
PF3D7_0312400 | organism=Plasmodium_falciparum_3D7 | product=glycogen synthase kinase 3 (GSK3) | location=Pf3D7_03_v3:524154-526439(-) | length=1323 | sequence_SO=chromosome |	1423	413.447	1714	636.466
PF3D7_0312500 | organism=Plasmodium_falciparum_3D7 | product=transporter, putative | location=Pf3D7_03_v3:529037-530776(+) | length=1740 | sequence_SO=chromosome |	57	12.5922	42	11.8583
PF3D7_0312600 | organism=Plasmodium_falciparum_3D7 | product=tRNA Valine | location=Pf3D7_03_v3:531213-531289(+) | length=77 | sequence_SO=chromosome |	0	0	0	0
PF3D7_0312700 | organism=Plasmodium_falciparum_3D7 | product=tRNA Isoleucine | location=Pf3D7_03_v3:531898-531973(-) | length=76 | sequence_SO=chromosome |	0	0	0	0
PF3D7_0312800 | organism=Plasmodium_falciparum_3D7 | product=60S ribosomal protein L26, putative | location=Pf3D7_03_v3:534239-535238(+) | length=381 | sequence_SO=chromosome |	447	450.98	320	412.619
PF3D7_0312900 | organism=Plasmodium_falciparum_3D7 | product=hypothetical protein | location=Pf3D7_03_v3:536043-537274(+) | length=822 | sequence_SO=chromosome |	7	3.27342	3	1.79297
PF3D7_0313000 | organism=Plasmodium_falciparum_3D7 | product=conserved Plasmodium protein, unknown function | location=Pf3D7_03_v3:537621-538804(-) | length=1041 | sequence_SO=chromosome |	46	16.9856	74	34.9225
PF3D7_0313100 | organism=Plasmodium_falciparum_3D7 | product=ubiquitin-protein ligase, putative (HRD3) | location=Pf3D7_03_v3:539743-542810(+) | length=2424 | sequence_SO=chromosome |	1032	163.652	892	180.782
PF3D7_0313200 | organism=Plasmodium_falciparum_3D7 | product=conserved Plasmodium protein, unknown function | location=Pf3D7_03_v3:543241-543942(-) | length=702 | sequence_SO=chromosome |	41	22.4503	27	18.8952
PF3D7_0313300 | organism=Plasmodium_falciparum_3D7 | product=apicoplast conserved ycf19 protein precursor, unknown function | location=Pf3D7_03_v3:544055-545194(-) | length=564 | sequence_SO=chromosome |	21	14.3125	22	19.1632
PF3D7_0313400 | organism=Plasmodium_falciparum_3D7 | product=conserved Plasmodium protein, unknown function | location=Pf3D7_03_v3:545828-548182(-) | length=2355 | sequence_SO=chromosome |	142	23.1778	37	7.71853
PF3D7_0313500 | organism=Plasmodium_falciparum_3D7 | product=GTP-binding protein EngA, putative | location=Pf3D7_03_v3:548718-551453(+) | length=2736 | sequence_SO=chromosome |	91	12.785	85	15.2625
PF3D7_0313600 | organism=Plasmodium_falciparum_3D7 | product=conserved Plasmodium protein, unknown function | location=Pf3D7_03_v3:552001-554621(-) | length=1785 | sequence_SO=chromosome |	216	46.5147	112	30.825
PF3D7_0313700.1 | organism=Plasmodium_falciparum_3D7 | product=conserved Plasmodium protein, unknown function | location=Pf3D7_03_v3:555035-558684(-) | length=1560 | sequence_SO=chromosome |	217	53.47	191	60.1496
PF3D7_0313700.2 | organism=Plasmodium_falciparum_3D7 | product=conserved Plasmodium protein, unknown function | location=Pf3D7_03_v3:555035-558684(-) | length=1056 | sequence_SO=chromosome |	1	0.364008	2	0.930444
PF3D7_0313800 | organism=Plasmodium_falciparum_3D7 | product=conserved Plasmodium protein, unknown function | location=Pf3D7_03_v3:559334-562253(+) | length=1986 | sequence_SO=chromosome |	192	37.1618	162	40.0737
PF3D7_0313900 | organism=Plasmodium_falciparum_3D7 | product=conserved Plasmodium protein, unknown function | location=Pf3D7_03_v3:562366-565656(-) | length=3291 | sequence_SO=chromosome |	11	1.28481	5	0.746391
PF3D7_0314000 | organism=Plasmodium_falciparum_3D7 | product=co-chaperone p23 (P23) | location=Pf3D7_03_v3:567247-568850(+) | length=828 | sequence_SO=chromosome |	216	100.276	213	126.379
PF3D7_0314100.1 | organism=Plasmodium_falciparum_3D7 | product=vesicle transport v-SNARE protein, putative | location=Pf3D7_03_v3:569308-571051(-) | length=597 | sequence_SO=chromosome |	76	48.9344	57	46.9056
PF3D7_0314100.2 | organism=Plasmodium_falciparum_3D7 | product=vesicle transport v-SNARE protein, putative | location=Pf3D7_03_v3:569308-571051(-) | length=213 | sequence_SO=chromosome |	0	0	0	0
PF3D7_0314200 | organism=Plasmodium_falciparum_3D7 | product=conserved Plasmodium protein, unknown function | location=Pf3D7_03_v3:572666-576823(-) | length=4158 | sequence_SO=chromosome |	181	16.7328	117	13.8237
PF3D7_0314300 | organism=Plasmodium_falciparum_3D7 | product=DER1-like protein (Der1-2) | location=Pf3D7_03_v3:577008-578366(-) | length=1359 | sequence_SO=chromosome |	51	14.4253	69	24.9433
PF3D7_0314400 | organism=Plasmodium_falciparum_3D7 | product=serine/threonine protein phosphatase 6, putative (PPP6) | location=Pf3D7_03_v3:579539-580465(-) | length=927 | sequence_SO=chromosome |	162	67.1754	132	69.9549
PF3D7_0314500 | organism=Plasmodium_falciparum_3D7 | product=conserved Plasmodium protein, unknown function | location=Pf3D7_03_v3:584226-585168(+) | length=750 | sequence_SO=chromosome |	102	52.2774	40	26.2013
PF3D7_0314600 | organism=Plasmodium_falciparum_3D7 | product=conserved Plasmodium protein, unknown function | location=Pf3D7_03_v3:586555-587331(+) | length=777 | sequence_SO=chromosome |	193	95.4798	149	94.2083
PF3D7_0314700 | organism=Plasmodium_falciparum_3D7 | product=zinc finger protein, putative | location=Pf3D7_03_v3:589002-592547(-) | length=3546 | sequence_SO=chromosome |	125	13.5502	65	9.00531
PF3D7_0314800 | organism=Plasmodium_falciparum_3D7 | product=conserved Plasmodium protein, unknown function | location=Pf3D7_03_v3:604595-607931(+) | length=3123 | sequence_SO=chromosome |	142	17.478	64	10.0677
PF3D7_0314900 | organism=Plasmodium_falciparum_3D7 | product=conserved Plasmodium membrane protein, unknown function | location=Pf3D7_03_v3:608883-610718(+) | length=1836 | sequence_SO=chromosome |	120	25.1237	107	28.6309
PF3D7_0315000 | organism=Plasmodium_falciparum_3D7 | product=zinc finger protein, putative | location=Pf3D7_03_v3:611334-612014(+) | length=570 | sequence_SO=chromosome |	29	19.5568	9	7.75696
PF3D7_0315100 | organism=Plasmodium_falciparum_3D7 | product=eukaryotic translation initiation factor 4E (eIF4E) | location=Pf3D7_03_v3:612739-613422(-) | length=684 | sequence_SO=chromosome |	117	65.7514	75	53.8678
PF3D7_0315200 | organism=Plasmodium_falciparum_3D7 | product=circumsporozoite- and TRAP-related protein (CTRP) | location=Pf3D7_03_v3:616472-622816(+) | length=6345 | sequence_SO=chromosome |	1	0.060582	5	0.387135
PF3D7_0315300 | organism=Plasmodium_falciparum_3D7 | product=conserved Plasmodium protein, unknown function | location=Pf3D7_03_v3:623446-630360(+) | length=5304 | sequence_SO=chromosome |	117	8.47925	50	4.63117
PF3D7_0315400 | organism=Plasmodium_falciparum_3D7 | product=conserved Plasmodium protein, unknown function | location=Pf3D7_03_v3:630611-631381(-) | length=771 | sequence_SO=chromosome |	145	72.2917	63	40.143
PF3D7_0315500 | organism=Plasmodium_falciparum_3D7 | product=mitochondrial ribosomal protein L29/L47 precursor, putative | location=Pf3D7_03_v3:632846-633544(-) | length=699 | sequence_SO=chromosome |	82	45.0933	56	39.3582
PF3D7_0315600 | organism=Plasmodium_falciparum_3D7 | product=conserved Plasmodium protein, unknown function | location=Pf3D7_03_v3:635586-637462(+) | length=1458 | sequence_SO=chromosome |	13	3.42737	17	5.72816
PF3D7_0315700 | organism=Plasmodium_falciparum_3D7 | product=conserved Plasmodium membrane protein, unknown function | location=Pf3D7_03_v3:638283-641306(+) | length=2811 | sequence_SO=chromosome |	2	0.273492	3	0.524305
PF3D7_0315800 | organism=Plasmodium_falciparum_3D7 | product=zinc finger protein, putative | location=Pf3D7_03_v3:641482-642579(-) | length=1098 | sequence_SO=chromosome |	74	25.9062	76	34.0044
PF3D7_0315900 | organism=Plasmodium_falciparum_3D7 | product=conserved Plasmodium protein, unknown function | location=Pf3D7_03_v3:644186-645268(+) | length=834 | sequence_SO=chromosome |	3	1.38271	0	0
PF3D7_0316000 | organism=Plasmodium_falciparum_3D7 | product=microneme associated antigen (MA) | location=Pf3D7_03_v3:645921-646844(-) | length=924 | sequence_SO=chromosome |	17	7.07216	42	22.3306
PF3D7_0316100 | organism=Plasmodium_falciparum_3D7 | product=mitochondrial ribosomal protein L27 precursor, putative | location=Pf3D7_03_v3:648635-649531(+) | length=897 | sequence_SO=chromosome |	126	53.9949	146	79.9621
PF3D7_0316200 | organism=Plasmodium_falciparum_3D7 | product=conserved Plasmodium protein, unknown function | location=Pf3D7_03_v3:649849-657247(-) | length=7272 | sequence_SO=chromosome |	1406	74.3201	673	45.4658
PF3D7_0316300.1 | organism=Plasmodium_falciparum_3D7 | product=inorganic pyrophosphatase, putative | location=Pf3D7_03_v3:658272-661643(+) | length=1143 | sequence_SO=chromosome |	3	1.0089	8	3.43849
PF3D7_0316300.2 | organism=Plasmodium_falciparum_3D7 | product=inorganic pyrophosphatase, putative | location=Pf3D7_03_v3:658272-661643(+) | length=1296 | sequence_SO=chromosome |	2151	637.985	1292	489.758
PF3D7_0316400 | organism=Plasmodium_falciparum_3D7 | product=conserved Plasmodium protein, unknown function | location=Pf3D7_03_v3:662126-665152(-) | length=3027 | sequence_SO=chromosome |	796	101.082	484	78.5519
PF3D7_0316500 | organism=Plasmodium_falciparum_3D7 | product=kinetochore protein NUF2, putative (NUF2) | location=Pf3D7_03_v3:667006-668391(+) | length=1386 | sequence_SO=chromosome |	643	178.329	511	181.126
PF3D7_0316600 | organism=Plasmodium_falciparum_3D7 | product=formate-nitrite transporter (FNT) | location=Pf3D7_03_v3:669302-670873(-) | length=930 | sequence_SO=chromosome |	868	358.766	857	452.712
PF3D7_0316700 | organism=Plasmodium_falciparum_3D7 | product=HVA22/TB2/DP1 family protein, putative | location=Pf3D7_03_v3:674458-675636(+) | length=666 | sequence_SO=chromosome |	289	166.801	329	242.687
PF3D7_0316800 | organism=Plasmodium_falciparum_3D7 | product=40S ribosomal protein S15A, putative | location=Pf3D7_03_v3:677842-678474(+) | length=393 | sequence_SO=chromosome |	1341	1311.63	681	851.292
PF3D7_0316900 | organism=Plasmodium_falciparum_3D7 | product=E3 ubiquitin-protein ligase, putative | location=Pf3D7_03_v3:679234-681277(-) | length=1803 | sequence_SO=chromosome |	402	85.7048	388	105.721
PF3D7_0317000 | organism=Plasmodium_falciparum_3D7 | product=proteasome subunit alpha type-3, putative | location=Pf3D7_03_v3:682795-683685(-) | length=759 | sequence_SO=chromosome |	1221	618.371	742	480.271
PF3D7_0317100 | organism=Plasmodium_falciparum_3D7 | product=6-cysteine protein (B9) | location=Pf3D7_03_v3:686282-689482(+) | length=2910 | sequence_SO=chromosome |	15	1.98141	27	4.55821
PF3D7_0317200 | organism=Plasmodium_falciparum_3D7 | product=cdc2-related protein kinase 4 (CRK4) | location=Pf3D7_03_v3:690154-694815(-) | length=4662 | sequence_SO=chromosome |	1552	127.966	2340	246.586
PF3D7_0317300 | organism=Plasmodium_falciparum_3D7 | product=conserved Plasmodium protein, unknown function | location=Pf3D7_03_v3:699544-709728(-) | length=10185 | sequence_SO=chromosome |	1201	45.327	1268	61.1621
PF3D7_0317400 | organism=Plasmodium_falciparum_3D7 | product=conserved Plasmodium protein, unknown function | location=Pf3D7_03_v3:712253-714082(-) | length=1557 | sequence_SO=chromosome |	105	25.9224	94	29.6595
PF3D7_0317500 | organism=Plasmodium_falciparum_3D7 | product=kinesin-5 (EG5) | location=Pf3D7_03_v3:716523-721831(-) | length=4860 | sequence_SO=chromosome |	617	48.8005	531	53.6763
PF3D7_0317600 | organism=Plasmodium_falciparum_3D7 | product=40S ribosomal protein S11, putative (RPS11) | location=Pf3D7_03_v3:725015-726130(+) | length=486 | sequence_SO=chromosome |	1361	1076.46	1067	1078.58
PF3D7_0317700 | organism=Plasmodium_falciparum_3D7 | product=CPSF (cleavage and polyadenylation specific factor), subunit A, putative | location=Pf3D7_03_v3:728259-738076(+) | length=8613 | sequence_SO=chromosome |	1123	50.1188	845	48.1977
PF3D7_0317800 | organism=Plasmodium_falciparum_3D7 | product=proteasome regulatory protein, putative | location=Pf3D7_03_v3:738205-738882(-) | length=678 | sequence_SO=chromosome |	106	60.0968	139	100.718
PF3D7_0317900 | organism=Plasmodium_falciparum_3D7 | product=conserved Plasmodium protein, unknown function | location=Pf3D7_03_v3:739428-741733(+) | length=2070 | sequence_SO=chromosome |	49	9.09915	89	21.1224
PF3D7_0318000 | organism=Plasmodium_falciparum_3D7 | product=conserved Plasmodium protein, unknown function | location=Pf3D7_03_v3:742191-742799(+) | length=609 | sequence_SO=chromosome |	1	0.631187	0	0
PF3D7_0318100 | organism=Plasmodium_falciparum_3D7 | product=stomatin-like protein | location=Pf3D7_03_v3:743929-745053(+) | length=1125 | sequence_SO=chromosome |	114	38.9518	75	32.7516
PF3D7_0318200 | organism=Plasmodium_falciparum_3D7 | product=DNA-directed RNA polymerase II subunit RPB1 (RPB1) | location=Pf3D7_03_v3:748465-755838(+) | length=7374 | sequence_SO=chromosome |	935	48.7398	2058	137.109
PF3D7_0318300 | organism=Plasmodium_falciparum_3D7 | product=conserved Plasmodium protein, unknown function | location=Pf3D7_03_v3:756491-760292(-) | length=3360 | sequence_SO=chromosome |	467	53.426	499	72.9601
PF3D7_0318400 | organism=Plasmodium_falciparum_3D7 | product=conserved Plasmodium protein, unknown function | location=Pf3D7_03_v3:761693-765439(-) | length=1776 | sequence_SO=chromosome |	5	1.08219	4	1.10647
PF3D7_0318500 | organism=Plasmodium_falciparum_3D7 | product=conserved Plasmodium protein, unknown function | location=Pf3D7_03_v3:767815-782760(+) | length=14946 | sequence_SO=chromosome |	559	14.3768	723	23.765
PF3D7_0318600 | organism=Plasmodium_falciparum_3D7 | product=cleavage and polyadenylation specificity factor, putative | location=Pf3D7_03_v3:783112-786165(-) | length=3054 | sequence_SO=chromosome |	100	12.5865	64	10.2952
PF3D7_0318700 | organism=Plasmodium_falciparum_3D7 | product=trophozoite stage antigen | location=Pf3D7_03_v3:788453-788812(+) | length=360 | sequence_SO=chromosome |	8	8.54206	16	21.8344
PF3D7_0318800 | organism=Plasmodium_falciparum_3D7 | product=triosephosphate isomerase, putative | location=Pf3D7_03_v3:789858-791308(+) | length=1074 | sequence_SO=chromosome |	0	0	4	1.8297
PF3D7_0318900 | organism=Plasmodium_falciparum_3D7 | product=conserved protein, unknown function | location=Pf3D7_03_v3:791840-793481(-) | length=1323 | sequence_SO=chromosome |	894	259.748	354	131.452
PF3D7_0319000 | organism=Plasmodium_falciparum_3D7 | product=P-type ATPase, putative (ATPase7) | location=Pf3D7_03_v3:795577-801171(+) | length=5595 | sequence_SO=chromosome |	730	50.1531	833	73.1423
PF3D7_0319100 | organism=Plasmodium_falciparum_3D7 | product=E3 ubiquitin-protein ligase RBX1, putative (RBX1) | location=Pf3D7_03_v3:802260-802583(-) | length=324 | sequence_SO=chromosome |	114	135.249	85	128.884
PF3D7_0319200 | organism=Plasmodium_falciparum_3D7 | product=endonuclease/exonuclease/phosphatase family protein, putative | location=Pf3D7_03_v3:803592-806312(-) | length=2721 | sequence_SO=chromosome |	304	42.9457	198	35.7487
PF3D7_0319300 | organism=Plasmodium_falciparum_3D7 | product=ubiquitin-conjugating enzyme, putative | location=Pf3D7_03_v3:807277-807859(+) | length=483 | sequence_SO=chromosome |	65	51.7299	54	54.9251
PF3D7_0319400 | organism=Plasmodium_falciparum_3D7 | product=kinesin-8, putative | location=Pf3D7_03_v3:810081-814172(+) | length=4092 | sequence_SO=chromosome |	760	71.3926	456	54.7461
PF3D7_0319500 | organism=Plasmodium_falciparum_3D7 | product=RNA-binding protein, putative | location=Pf3D7_03_v3:815569-816855(+) | length=930 | sequence_SO=chromosome |	215	88.865	331	174.851
PF3D7_0319600 | organism=Plasmodium_falciparum_3D7 | product=elongation factor 1 (EF-1), putative | location=Pf3D7_03_v3:817913-818695(+) | length=471 | sequence_SO=chromosome |	153	124.866	54	56.3244
PF3D7_0319700 | organism=Plasmodium_falciparum_3D7 | product=ABC transporter I family member 1, putative (ABCI3) | location=Pf3D7_03_v3:820708-830802(+) | length=9402 | sequence_SO=chromosome |	315	12.8785	149	7.78556
PF3D7_0319800 | organism=Plasmodium_falciparum_3D7 | product=conserved Plasmodium protein, unknown function | location=Pf3D7_03_v3:831076-832509(-) | length=1434 | sequence_SO=chromosome |	12	3.21667	7	2.39813
PF3D7_0319900 | organism=Plasmodium_falciparum_3D7 | product=conserved Plasmodium protein, unknown function | location=Pf3D7_03_v3:833833-834777(-) | length=945 | sequence_SO=chromosome |	54	21.9653	63	32.7516
PF3D7_0320000 | organism=Plasmodium_falciparum_3D7 | product=protein phosphatase inhibitor 2 (I2) | location=Pf3D7_03_v3:837307-838271(+) | length=435 | sequence_SO=chromosome |	245	216.497	127	143.429
PF3D7_0320100 | organism=Plasmodium_falciparum_3D7 | product=protein transport protein SEC22 (SEC22) | location=Pf3D7_03_v3:840362-841758(+) | length=666 | sequence_SO=chromosome |	274	158.143	239	176.298
PF3D7_0320200 | organism=Plasmodium_falciparum_3D7 | product=CPW-WPC family protein | location=Pf3D7_03_v3:842539-844290(+) | length=1752 | sequence_SO=chromosome |	26	5.70446	23	6.44938
PF3D7_0320300 | organism=Plasmodium_falciparum_3D7 | product=T-complex protein 1 subunit epsilon (CCT5) | location=Pf3D7_03_v3:845713-847320(+) | length=1608 | sequence_SO=chromosome |	1084	259.13	769	234.944
PF3D7_0320400 | organism=Plasmodium_falciparum_3D7 | product=oocyst capsule protein (Cap380) | location=Pf3D7_03_v3:848247-857504(-) | length=9258 | sequence_SO=chromosome |	18	0.747361	11	0.583713
PF3D7_0320500 | organism=Plasmodium_falciparum_3D7 | product=nicotinamidase, putative (Nico) | location=Pf3D7_03_v3:860813-862102(+) | length=1290 | sequence_SO=chromosome |	431	128.429	242	92.1615
PF3D7_0320600 | organism=Plasmodium_falciparum_3D7 | product=conserved Plasmodium protein, unknown function | location=Pf3D7_03_v3:862741-863832(-) | length=399 | sequence_SO=chromosome |	50	48.1695	34	41.863
PF3D7_0320700 | organism=Plasmodium_falciparum_3D7 | product=signal peptidase complex subunit 2, putative (SPC2) | location=Pf3D7_03_v3:865014-866420(+) | length=540 | sequence_SO=chromosome |	256	182.231	143	130.097
PF3D7_0320800 | organism=Plasmodium_falciparum_3D7 | product=ATP-dependent RNA helicase DDX6 (DOZI) | location=Pf3D7_03_v3:870817-872342(+) | length=1302 | sequence_SO=chromosome |	337	99.4933	324	122.253
PF3D7_0320900 | organism=Plasmodium_falciparum_3D7 | product=histone H2A variant, putative (H2A.Z) | location=Pf3D7_03_v3:875213-876295(+) | length=477 | sequence_SO=chromosome |	3652	2942.98	3165	3259.71
PF3D7_0321000 | organism=Plasmodium_falciparum_3D7 | product=conserved Plasmodium protein, unknown function | location=Pf3D7_03_v3:877735-879511(+) | length=1479 | sequence_SO=chromosome |	540	140.346	236	78.3913
PF3D7_0321100 | organism=Plasmodium_falciparum_3D7 | product=conserved Plasmodium protein, unknown function | location=Pf3D7_03_v3:879959-885493(-) | length=5535 | sequence_SO=chromosome |	1464	101.671	518	45.9765
PF3D7_0321200 | organism=Plasmodium_falciparum_3D7 | product=UDP-N-acetylglucosamine--dolichyl-phosphate N-acetylglucosaminephosphotransferase, putative (ALG7) | location=Pf3D7_03_v3:886962-888976(-) | length=1194 | sequence_SO=chromosome |	125	40.2421	61	25.0986
PF3D7_0321300 | organism=Plasmodium_falciparum_3D7 | product=conserved Plasmodium protein, unknown function | location=Pf3D7_03_v3:890014-892764(-) | length=2751 | sequence_SO=chromosome |	110	15.3701	33	5.89315
PF3D7_0321400 | organism=Plasmodium_falciparum_3D7 | product=protein kinase, putative | location=Pf3D7_03_v3:894761-896112(+) | length=960 | sequence_SO=chromosome |	179	71.6732	323	165.293
PF3D7_0321500 | organism=Plasmodium_falciparum_3D7 | product=peptidase, putative | location=Pf3D7_03_v3:896546-899770(-) | length=3225 | sequence_SO=chromosome |	509	60.6685	359	54.6876
PF3D7_0321600 | organism=Plasmodium_falciparum_3D7 | product=ATP-dependent RNA helicase, putative | location=Pf3D7_03_v3:900857-903369(+) | length=2208 | sequence_SO=chromosome |	1058	184.188	456	101.459
PF3D7_0321700 | organism=Plasmodium_falciparum_3D7 | product=microtubule and actin binding protein, putative | location=Pf3D7_03_v3:903764-910118(-) | length=5841 | sequence_SO=chromosome |	1235	81.2746	363	30.5312
PF3D7_0321800 | organism=Plasmodium_falciparum_3D7 | product=WD repeat-containing protein, putative | location=Pf3D7_03_v3:912916-921036(+) | length=8121 | sequence_SO=chromosome |	466	22.0573	713	43.1324
PF3D7_0321900 | organism=Plasmodium_falciparum_3D7 | product=cyclic amine resistance locus protein (CARL) | location=Pf3D7_03_v3:922974-927942(+) | length=3852 | sequence_SO=chromosome |	451	45.0055	491	62.6209
PF3D7_0322000 | organism=Plasmodium_falciparum_3D7 | product=peptidyl-prolyl cis-trans isomerase (CYP19A) | location=Pf3D7_03_v3:928644-929159(-) | length=516 | sequence_SO=chromosome |	4808	3581.7	3773	3592.2
PF3D7_0322100 | organism=Plasmodium_falciparum_3D7 | product=RNA triphosphatase (Prt1) | location=Pf3D7_03_v3:930640-932415(-) | length=1776 | sequence_SO=chromosome |	273	59.0874	232	64.1755
PF3D7_0322200 | organism=Plasmodium_falciparum_3D7 | product=conserved Plasmodium protein, unknown function | location=Pf3D7_03_v3:933188-937006(-) | length=2262 | sequence_SO=chromosome |	25	4.24837	17	3.69216
PF3D7_0322300 | organism=Plasmodium_falciparum_3D7 | product=diacylglycerol O-acyltransferase (DGAT) | location=Pf3D7_03_v3:938212-940173(-) | length=1962 | sequence_SO=chromosome |	648	126.955	738	184.791
PF3D7_0322400 | organism=Plasmodium_falciparum_3D7 | product=regulator of initiation factor 2 (eIF2) | location=Pf3D7_03_v3:942545-945301(+) | length=2604 | sequence_SO=chromosome |	241	35.5755	132	24.9033
PF3D7_0322500 | organism=Plasmodium_falciparum_3D7 | product=iron-sulfur assembly protein, putative (IscA2) | location=Pf3D7_03_v3:945537-946751(-) | length=1215 | sequence_SO=chromosome |	123	38.9138	102	41.2428
PF3D7_0322600 | organism=Plasmodium_falciparum_3D7 | product=conserved Plasmodium protein, unknown function | location=Pf3D7_03_v3:948374-952693(+) | length=4044 | sequence_SO=chromosome |	14	1.33074	15	1.82223
PF3D7_0322700 | organism=Plasmodium_falciparum_3D7 | product=conserved Plasmodium protein, unknown function | location=Pf3D7_03_v3:952964-962367(-) | length=9291 | sequence_SO=chromosome |	802	33.1808	437	23.107
PF3D7_0322800 | organism=Plasmodium_falciparum_3D7 | product=conserved Plasmodium protein, unknown function | location=Pf3D7_03_v3:964101-965203(+) | length=546 | sequence_SO=chromosome |	0	0	0	0
PF3D7_0322900 | organism=Plasmodium_falciparum_3D7 | product=40S ribosomal protein S3A, putative | location=Pf3D7_03_v3:965553-966502(-) | length=789 | sequence_SO=chromosome |	1349	657.219	1290	803.224
PF3D7_0323000 | organism=Plasmodium_falciparum_3D7 | product=translation machinery-associated protein 7, putative (TMA7) | location=Pf3D7_03_v3:968675-969202(-) | length=165 | sequence_SO=chromosome |	0	0	0	0
PF3D7_0323100 | organism=Plasmodium_falciparum_3D7 | product=conserved Plasmodium protein, unknown function | location=Pf3D7_03_v3:971166-975794(+) | length=4629 | sequence_SO=chromosome |	341	28.3167	321	34.0676
PF3D7_0323200 | organism=Plasmodium_falciparum_3D7 | product=conserved Plasmodium protein, unknown function | location=Pf3D7_03_v3:976870-978195(+) | length=1326 | sequence_SO=chromosome |	153	44.353	234	86.6955
PF3D7_0323300 | organism=Plasmodium_falciparum_3D7 | product=conserved protein, unknown function | location=Pf3D7_03_v3:978970-980271(+) | length=1302 | sequence_SO=chromosome |	22	6.49511	23	8.67842
PF3D7_0323400 | organism=Plasmodium_falciparum_3D7 | product=Rh5 interacting protein (RIPR) | location=Pf3D7_03_v3:980706-983966(-) | length=3261 | sequence_SO=chromosome |	93	10.9624	309	46.5513
PF3D7_0323500 | organism=Plasmodium_falciparum_3D7 | product=survival motor neuron-like protein (SMN) | location=Pf3D7_03_v3:986265-987610(+) | length=948 | sequence_SO=chromosome |	196	79.4736	204	105.717
PF3D7_0323600 | organism=Plasmodium_falciparum_3D7 | product=conserved Plasmodium protein, unknown function | location=Pf3D7_03_v3:988631-990882(+) | length=2013 | sequence_SO=chromosome |	185	35.3267	106	25.8694
PF3D7_0323700 | organism=Plasmodium_falciparum_3D7 | product=U4/U6.U5 tri-snRNP-associated protein 1, putative (SART1) | location=Pf3D7_03_v3:991544-993625(-) | length=2082 | sequence_SO=chromosome |	797	147.147	231	54.5074
PF3D7_0323800 | organism=Plasmodium_falciparum_3D7 | product=conserved Plasmodium protein, unknown function | location=Pf3D7_03_v3:998649-1001582(+) | length=2934 | sequence_SO=chromosome |	302	39.566	263	44.0372
PF3D7_0323900 | organism=Plasmodium_falciparum_3D7 | product=erythrocyte membrane protein 1 (PfEMP1), exon 2, pseudogene (VAR) | location=Pf3D7_03_v3:1002872-1004267(-) | length=1392 | sequence_SO=chromosome |	0	0	0	0
PF3D7_0324000 | organism=Plasmodium_falciparum_3D7 | product=exported protein family 1 (EPF1) | location=Pf3D7_03_v3:1005952-1006800(+) | length=849 | sequence_SO=chromosome |	0	0	0	0
PF3D7_0324100 | organism=Plasmodium_falciparum_3D7 | product=Pfmc-2TM Maurer's cleft two transmembrane protein (MC-2TM) | location=Pf3D7_03_v3:1007413-1008202(-) | length=696 | sequence_SO=chromosome |	1	0.552288	1	0.705854
PF3D7_0324200 | organism=Plasmodium_falciparum_3D7 | product=exported protein family 3 (EPF3) | location=Pf3D7_03_v3:1010342-1011140(-) | length=693 | sequence_SO=chromosome |	0	0	0	0
PF3D7_0324300 | organism=Plasmodium_falciparum_3D7 | product=exported protein family 4 (EPF4) | location=Pf3D7_03_v3:1012355-1013464(+) | length=930 | sequence_SO=chromosome |	0	0	1	0.528252
PF3D7_0324400 | organism=Plasmodium_falciparum_3D7 | product=rifin (RIF) | location=Pf3D7_03_v3:1015795-1016942(+) | length=1050 | sequence_SO=chromosome |	0	0	0	0
PF3D7_0324500 | organism=Plasmodium_falciparum_3D7 | product=rifin (RIF) | location=Pf3D7_03_v3:1018874-1019973(+) | length=954 | sequence_SO=chromosome |	0	0	1	0.514963
PF3D7_0324600 | organism=Plasmodium_falciparum_3D7 | product=stevor | location=Pf3D7_03_v3:1021998-1023008(+) | length=906 | sequence_SO=chromosome |	0	0	1	0.542245
PF3D7_0324700 | organism=Plasmodium_falciparum_3D7 | product=erythrocyte membrane protein 1 (PfEMP1), exon 2, pseudogene (VAR) | location=Pf3D7_03_v3:1024030-1025411(+) | length=1380 | sequence_SO=chromosome |	2	0.557091	0	0
PF3D7_0324800 | organism=Plasmodium_falciparum_3D7 | product=rifin (RIF) | location=Pf3D7_03_v3:1027571-1028929(+) | length=1116 | sequence_SO=chromosome |	3	1.03331	1	0.44021
PF3D7_0324900 | organism=Plasmodium_falciparum_3D7 | product=erythrocyte membrane protein 1, PfEMP1 (VAR) | location=Pf3D7_03_v3:1030822-1038254(-) | length=6510 | sequence_SO=chromosome |	337	19.8987	133	10.0368
PF3D7_0400100 | organism=Plasmodium_falciparum_3D7 | product=erythrocyte membrane protein 1, PfEMP1 (VAR) | location=Pf3D7_04_v3:28706-37677(+) | length=7941 | sequence_SO=chromosome |	582	28.1723	384	23.7564
PF3D7_0400200 | organism=Plasmodium_falciparum_3D7 | product=erythrocyte membrane protein 1 (PfEMP1), exon 2, pseudogene | location=Pf3D7_04_v3:38955-40154(+) | length=1200 | sequence_SO=chromosome |	2431	778.715	1297	530.986
PF3D7_0400300 | organism=Plasmodium_falciparum_3D7 | product=rifin (RIF) | location=Pf3D7_04_v3:42032-43374(-) | length=1113 | sequence_SO=chromosome |	5	1.72683	2	0.882793
PF3D7_0400400 | organism=Plasmodium_falciparum_3D7 | product=erythrocyte membrane protein 1, PfEMP1 (VAR) | location=Pf3D7_04_v3:45555-56860(-) | length=10404 | sequence_SO=chromosome |	11	0.406413	3	0.141659
PF3D7_0400500 | organism=Plasmodium_falciparum_3D7 | product=rifin (RIF) | location=Pf3D7_04_v3:59636-60939(+) | length=1149 | sequence_SO=chromosome |	1	0.334545	0	0
PF3D7_0400600 | organism=Plasmodium_falciparum_3D7 | product=erythrocyte membrane protein 1 (PfEMP1), exon 1, pseudogene | location=Pf3D7_04_v3:61411-61489(+) | length=79 | sequence_SO=chromosome |	0	0	0	0
PF3D7_0400700 | organism=Plasmodium_falciparum_3D7 | product=rifin (RIF) | location=Pf3D7_04_v3:63104-64476(-) | length=1143 | sequence_SO=chromosome |	4	1.34521	2	0.859622
PF3D7_0400800 | organism=Plasmodium_falciparum_3D7 | product=stevor | location=Pf3D7_04_v3:66601-67573(-) | length=870 | sequence_SO=chromosome |	0	0	0	0
PF3D7_0400900 | organism=Plasmodium_falciparum_3D7 | product=rifin (RIF) | location=Pf3D7_04_v3:69961-71113(-) | length=990 | sequence_SO=chromosome |	0	0	1	0.496237
PF3D7_0401000 | organism=Plasmodium_falciparum_3D7 | product=rifin (RIF) | location=Pf3D7_04_v3:73268-74340(-) | length=930 | sequence_SO=chromosome |	0	0	0	0
PF3D7_0401100 | organism=Plasmodium_falciparum_3D7 | product=Plasmodium exported protein, unknown function, fragment | location=Pf3D7_04_v3:76033-76245(-) | length=213 | sequence_SO=chromosome |	0	0	0	0
PF3D7_0401200 | organism=Plasmodium_falciparum_3D7 | product=rifin (RIF) | location=Pf3D7_04_v3:79193-80451(+) | length=1104 | sequence_SO=chromosome |	0	0	0	0
PF3D7_0401300 | organism=Plasmodium_falciparum_3D7 | product=rifin (RIF) | location=Pf3D7_04_v3:82247-83575(+) | length=1128 | sequence_SO=chromosome |	0	0	0	0
PF3D7_0401400 | organism=Plasmodium_falciparum_3D7 | product=rifin (RIF) | location=Pf3D7_04_v3:85397-86608(+) | length=990 | sequence_SO=chromosome |	0	0	1	0.496237
PF3D7_0401500 | organism=Plasmodium_falciparum_3D7 | product=stevor, pseudogene | location=Pf3D7_04_v3:89153-90184(+) | length=933 | sequence_SO=chromosome |	1	0.411996	1	0.526553
PF3D7_0401600.1 | organism=Plasmodium_falciparum_3D7 | product=rifin | location=Pf3D7_04_v3:92576-93809(-) | length=1044 | sequence_SO=chromosome |	42	15.4641	41	19.2933
PF3D7_0401600.2 | organism=Plasmodium_falciparum_3D7 | product=PIR protein | location=Pf3D7_04_v3:92576-93809(-) | length=1041 | sequence_SO=chromosome |	87	32.125	35	16.5174
PF3D7_0401700 | organism=Plasmodium_falciparum_3D7 | product=Plasmodium exported protein, unknown function, pseudogene | location=Pf3D7_04_v3:100684-102110(+) | length=1332 | sequence_SO=chromosome |	13	3.75158	2	0.737649
PF3D7_0401800 | organism=Plasmodium_falciparum_3D7 | product=Plasmodium exported protein (PHISTb), unknown function (PfD80) | location=Pf3D7_04_v3:103742-105603(-) | length=1683 | sequence_SO=chromosome |	175	39.9695	182	53.1265
PF3D7_0401900 | organism=Plasmodium_falciparum_3D7 | product=acyl-CoA synthetase (ACS6) | location=Pf3D7_04_v3:108380-111295(-) | length=2916 | sequence_SO=chromosome |	5	0.659109	4	0.673902
PF3D7_0402000 | organism=Plasmodium_falciparum_3D7 | product=Plasmodium exported protein (PHISTa), unknown function | location=Pf3D7_04_v3:114601-116058(-) | length=1287 | sequence_SO=chromosome |	531	158.596	362	138.183
PF3D7_0402100 | organism=Plasmodium_falciparum_3D7 | product=Plasmodium exported protein (PHISTb), unknown function | location=Pf3D7_04_v3:123588-125464(-) | length=1728 | sequence_SO=chromosome |	59	13.1245	136	38.6651
PF3D7_0402200 | organism=Plasmodium_falciparum_3D7 | product=surface-associated interspersed protein 4.1 (SURFIN 4.1), pseudogene (SURF4.1) | location=Pf3D7_04_v3:127712-134468(-) | length=6660 | sequence_SO=chromosome |	171	9.86954	398	29.3584
PF3D7_0402300 | organism=Plasmodium_falciparum_3D7 | product=reticulocyte binding protein homologue 1 (RH1) | location=Pf3D7_04_v3:137640-146653(+) | length=8916 | sequence_SO=chromosome |	310	13.3649	279	15.373
PF3D7_0402400 | organism=Plasmodium_falciparum_3D7 | product=Plasmodium exported protein, unknown function (GEXP18) | location=Pf3D7_04_v3:147490-148380(-) | length=765 | sequence_SO=chromosome |	2674	1343.62	1912	1227.86
PF3D7_0402500 | organism=Plasmodium_falciparum_3D7 | product=rifin, pseudogene (RIF) | location=Pf3D7_04_v3:155877-156984(+) | length=990 | sequence_SO=chromosome |	0	0	0	0
PF3D7_0402600 | organism=Plasmodium_falciparum_3D7 | product=stevor | location=Pf3D7_04_v3:159279-160314(-) | length=906 | sequence_SO=chromosome |	0	0	0	0
PF3D7_0402700 | organism=Plasmodium_falciparum_3D7 | product=rifin, pseudogene (RIF) | location=Pf3D7_04_v3:162511-163724(-) | length=996 | sequence_SO=chromosome |	0	0	0	0
PF3D7_0402800 | organism=Plasmodium_falciparum_3D7 | product=erythrocyte membrane protein 1 (PfEMP1), pseudogene | location=Pf3D7_04_v3:166993-171954(+) | length=4962 | sequence_SO=chromosome |	1	0.0774673	3	0.297022
PF3D7_0402900 | organism=Plasmodium_falciparum_3D7 | product=probable protein, unknown function | location=Pf3D7_04_v3:172506-172914(-) | length=300 | sequence_SO=chromosome |	0	0	0	0
PF3D7_0403000 | organism=Plasmodium_falciparum_3D7 | product=tRNA Asparagine | location=Pf3D7_04_v3:174829-174902(+) | length=74 | sequence_SO=chromosome |	0	0	0	0
PF3D7_0403100 | organism=Plasmodium_falciparum_3D7 | product=regulator of chromosome condensation, putative | location=Pf3D7_04_v3:175372-177252(-) | length=1881 | sequence_SO=chromosome |	80	16.3484	107	27.946
PF3D7_0403200 | organism=Plasmodium_falciparum_3D7 | product=conserved Plasmodium protein, unknown function | location=Pf3D7_04_v3:178518-180200(+) | length=1683 | sequence_SO=chromosome |	535	122.193	249	72.6841
PF3D7_0403300 | organism=Plasmodium_falciparum_3D7 | product=conserved Plasmodium protein, unknown function | location=Pf3D7_04_v3:180430-181551(-) | length=459 | sequence_SO=chromosome |	35	29.311	11	11.7735
PF3D7_0403400 | organism=Plasmodium_falciparum_3D7 | product=conserved Plasmodium protein, unknown function | location=Pf3D7_04_v3:182870-194712(+) | length=11478 | sequence_SO=chromosome |	1647	55.1572	517	22.1283
PF3D7_0403500 | organism=Plasmodium_falciparum_3D7 | product=ubiquitin specific protease, putative | location=Pf3D7_04_v3:195543-196745(+) | length=1203 | sequence_SO=chromosome |	72	23.006	58	23.6857
PF3D7_0403600 | organism=Plasmodium_falciparum_3D7 | product=conserved Plasmodium protein, unknown function | location=Pf3D7_04_v3:197846-201208(-) | length=2307 | sequence_SO=chromosome |	255	42.4881	246	52.3855
PF3D7_0403700 | organism=Plasmodium_falciparum_3D7 | product=CGI-201 protein, short form | location=Pf3D7_04_v3:206228-209394(-) | length=2343 | sequence_SO=chromosome |	520	85.3112	398	83.4516
PF3D7_0403800 | organism=Plasmodium_falciparum_3D7 | product=alpha/beta hydrolase, putative | location=Pf3D7_04_v3:211650-213854(-) | length=2205 | sequence_SO=chromosome |	241	42.013	347	77.3116
PF3D7_0403900 | organism=Plasmodium_falciparum_3D7 | product=SET domain protein, putative (SET8) | location=Pf3D7_04_v3:219087-222838(+) | length=3561 | sequence_SO=chromosome |	178	19.2142	181	24.9707
PF3D7_0404000 | organism=Plasmodium_falciparum_3D7 | product=conserved Plasmodium protein, unknown function | location=Pf3D7_04_v3:223711-224131(-) | length=300 | sequence_SO=chromosome |	2	2.56262	0	0
PF3D7_0404100 | organism=Plasmodium_falciparum_3D7 | product=transcription factor with AP2 domain(s), putative (ApiAP2) | location=Pf3D7_04_v3:224779-231733(-) | length=6816 | sequence_SO=chromosome |	96	5.41398	51	3.67591
PF3D7_0404200 | organism=Plasmodium_falciparum_3D7 | product=conserved Plasmodium protein, unknown function | location=Pf3D7_04_v3:232595-233249(-) | length=492 | sequence_SO=chromosome |	31	24.2199	31	30.9543
PF3D7_0404300 | organism=Plasmodium_falciparum_3D7 | product=conserved Plasmodium protein, unknown function | location=Pf3D7_04_v3:234014-237013(-) | length=1896 | sequence_SO=chromosome |	898	182.059	718	186.042
PF3D7_0404400 | organism=Plasmodium_falciparum_3D7 | product=6-cysteine protein (P36) | location=Pf3D7_04_v3:238360-239499(-) | length=1140 | sequence_SO=chromosome |	95	32.0327	87	37.492
PF3D7_0404500 | organism=Plasmodium_falciparum_3D7 | product=6-cysteine protein (P52) | location=Pf3D7_04_v3:240911-242347(-) | length=1437 | sequence_SO=chromosome |	23	6.15242	15	5.12812
PF3D7_0404600 | organism=Plasmodium_falciparum_3D7 | product=conserved Plasmodium membrane protein, unknown function | location=Pf3D7_04_v3:247731-260147(+) | length=12417 | sequence_SO=chromosome |	751	23.2487	338	13.3729
PF3D7_0404700 | organism=Plasmodium_falciparum_3D7 | product=dipeptidyl aminopeptidase 3 (DPAP3) | location=Pf3D7_04_v3:260454-263418(-) | length=2820 | sequence_SO=chromosome |	508	69.2452	741	129.09
PF3D7_0404800 | organism=Plasmodium_falciparum_3D7 | product=conserved Plasmodium protein, unknown function | location=Pf3D7_04_v3:264305-266170(-) | length=1704 | sequence_SO=chromosome |	30	6.76748	62	17.875
PF3D7_0404900 | organism=Plasmodium_falciparum_3D7 | product=6-cysteine protein (P41) | location=Pf3D7_04_v3:267244-268380(-) | length=1137 | sequence_SO=chromosome |	867	293.112	982	424.302
PF3D7_0405000 | organism=Plasmodium_falciparum_3D7 | product=ATP-dependent RNA helicase, putative | location=Pf3D7_04_v3:268960-271134(-) | length=1704 | sequence_SO=chromosome |	146	32.935	186	53.625
PF3D7_0405100 | organism=Plasmodium_falciparum_3D7 | product=protein transport protein Sec24B (SEC24B) | location=Pf3D7_04_v3:272255-276824(-) | length=4053 | sequence_SO=chromosome |	717	68.0014	1238	150.061
PF3D7_0405200 | organism=Plasmodium_falciparum_3D7 | product=ag-1 blood stage membrane protein homologue (MAg-1) | location=Pf3D7_04_v3:279072-281983(+) | length=1740 | sequence_SO=chromosome |	497	109.795	467	131.853
PF3D7_0405300 | organism=Plasmodium_falciparum_3D7 | product=6-cysteine protein (LISP2) | location=Pf3D7_04_v3:282403-288297(-) | length=5895 | sequence_SO=chromosome |	41	2.67347	27	2.25011
PF3D7_0405400 | organism=Plasmodium_falciparum_3D7 | product=pre-mRNA-processing-splicing factor 8, putative (PRPF8) | location=Pf3D7_04_v3:291251-300976(+) | length=9411 | sequence_SO=chromosome |	774	31.6141	1808	94.3814
PF3D7_0405500 | organism=Plasmodium_falciparum_3D7 | product=conserved Plasmodium protein, unknown function | location=Pf3D7_04_v3:301259-302267(-) | length=675 | sequence_SO=chromosome |	63	35.8766	54	39.3019
PF3D7_0405600 | organism=Plasmodium_falciparum_3D7 | product=conserved Plasmodium membrane protein, unknown function | location=Pf3D7_04_v3:303329-305343(+) | length=948 | sequence_SO=chromosome |	188	76.2298	167	86.543
PF3D7_0405700 | organism=Plasmodium_falciparum_3D7 | product=lysine decarboxylase, putative | location=Pf3D7_04_v3:305746-312993(-) | length=7248 | sequence_SO=chromosome |	152	8.06121	190	12.8783
PF3D7_0405800 | organism=Plasmodium_falciparum_3D7 | product=conserved Plasmodium protein, unknown function | location=Pf3D7_04_v3:315562-315870(+) | length=309 | sequence_SO=chromosome |	20	24.8798	4	6.35954
PF3D7_0405900 | organism=Plasmodium_falciparum_3D7 | product=apical sushi protein (ASP) | location=Pf3D7_04_v3:316540-319178(-) | length=2196 | sequence_SO=chromosome |	2158	377.741	1325	296.42
PF3D7_0406000 | organism=Plasmodium_falciparum_3D7 | product=conserved Plasmodium protein, unknown function | location=Pf3D7_04_v3:321019-322545(+) | length=1527 | sequence_SO=chromosome |	448	112.775	513	165.045
PF3D7_0406100 | organism=Plasmodium_falciparum_3D7 | product=V-type proton ATPase subunit B | location=Pf3D7_04_v3:323267-325225(-) | length=1485 | sequence_SO=chromosome |	1072	277.487	1513	500.537
PF3D7_0406200 | organism=Plasmodium_falciparum_3D7 | product=sexual stage-specific protein precursor (Pfs16) | location=Pf3D7_04_v3:329216-329689(+) | length=474 | sequence_SO=chromosome |	272	220.58	227	235.273
PF3D7_0406400 | organism=Plasmodium_falciparum_3D7 | product=cytosolic glyoxalase II (cGloII) | location=Pf3D7_04_v3:332043-333856(+) | length=792 | sequence_SO=chromosome |	90	43.681	194	120.337
PF3D7_0406500 | organism=Plasmodium_falciparum_3D7 | product=conserved Plasmodium protein, unknown function | location=Pf3D7_04_v3:334282-344054(-) | length=9636 | sequence_SO=chromosome |	2095	83.5723	833	42.469
PF3D7_0406600 | organism=Plasmodium_falciparum_3D7 | product=conserved Plasmodium protein, unknown function | location=Pf3D7_04_v3:346308-346727(+) | length=420 | sequence_SO=chromosome |	13	11.8979	10	11.697
PF3D7_0406700 | organism=Plasmodium_falciparum_3D7 | product=conserved Plasmodium protein, unknown function | location=Pf3D7_04_v3:347458-351499(+) | length=2544 | sequence_SO=chromosome |	201	30.3706	186	35.9186
PF3D7_0406800 | organism=Plasmodium_falciparum_3D7 | product=conserved Plasmodium protein, unknown function | location=Pf3D7_04_v3:351527-352983(-) | length=861 | sequence_SO=chromosome |	37	16.5186	61	34.8057
PF3D7_0406900 | organism=Plasmodium_falciparum_3D7 | product=conserved Plasmodium protein, unknown function | location=Pf3D7_04_v3:353655-359878(-) | length=5256 | sequence_SO=chromosome |	21	1.53582	6	0.560815
PF3D7_0407000 | organism=Plasmodium_falciparum_3D7 | product=conserved Plasmodium protein, unknown function | location=Pf3D7_04_v3:360547-361764(-) | length=1218 | sequence_SO=chromosome |	34	10.7302	35	14.1171
PF3D7_0407100 | organism=Plasmodium_falciparum_3D7 | product=methyltransferase, putative | location=Pf3D7_04_v3:362301-363442(+) | length=1002 | sequence_SO=chromosome |	38	14.5778	20	9.80587
PF3D7_0407200 | organism=Plasmodium_falciparum_3D7 | product=peptidyl-tRNA hydrolase 2, putative (PTH2) | location=Pf3D7_04_v3:363599-364933(-) | length=570 | sequence_SO=chromosome |	57	38.4393	25	21.5471
PF3D7_0407300 | organism=Plasmodium_falciparum_3D7 | product=transcription factor, putative | location=Pf3D7_04_v3:366379-367341(+) | length=963 | sequence_SO=chromosome |	40	15.9665	14	7.1421
PF3D7_0407400 | organism=Plasmodium_falciparum_3D7 | product=conserved Plasmodium protein, unknown function | location=Pf3D7_04_v3:367845-368153(-) | length=309 | sequence_SO=chromosome |	29	36.0757	24	38.1572
PF3D7_0407500 | organism=Plasmodium_falciparum_3D7 | product=mitochondrial carrier protein, putative | location=Pf3D7_04_v3:369885-371270(+) | length=1143 | sequence_SO=chromosome |	28	9.41644	9	3.8683
PF3D7_0407600 | organism=Plasmodium_falciparum_3D7 | product=conserved Plasmodium protein, unknown function | location=Pf3D7_04_v3:373039-376677(+) | length=3639 | sequence_SO=chromosome |	5	0.528157	2	0.270005
PF3D7_0407700 | organism=Plasmodium_falciparum_3D7 | product=conserved Plasmodium protein, unknown function | location=Pf3D7_04_v3:377481-383087(-) | length=4890 | sequence_SO=chromosome |	2151	169.086	844	84.7925
PF3D7_0407800 | organism=Plasmodium_falciparum_3D7 | product=conserved Plasmodium protein, unknown function | location=Pf3D7_04_v3:384924-390806(+) | length=5883 | sequence_SO=chromosome |	1378	90.0379	1804	150.647
PF3D7_0407900 | organism=Plasmodium_falciparum_3D7 | product=AAA family ATPase, putative | location=Pf3D7_04_v3:391347-393350(-) | length=2004 | sequence_SO=chromosome |	243	46.6105	288	70.6023
PF3D7_0408000 | organism=Plasmodium_falciparum_3D7 | product=conserved Plasmodium protein, unknown function | location=Pf3D7_04_v3:394065-394580(-) | length=516 | sequence_SO=chromosome |	13	9.68431	9	8.56874
PF3D7_0408100 | organism=Plasmodium_falciparum_3D7 | product=conserved Plasmodium protein, unknown function | location=Pf3D7_04_v3:397328-400693(+) | length=3366 | sequence_SO=chromosome |	263	30.0342	120	17.5142
PF3D7_0408200 | organism=Plasmodium_falciparum_3D7 | product=conserved Plasmodium protein, unknown function | location=Pf3D7_04_v3:401466-403334(+) | length=1869 | sequence_SO=chromosome |	32	6.58136	26	6.83421
PF3D7_0408300 | organism=Plasmodium_falciparum_3D7 | product=zinc finger, RAN binding protein, putative | location=Pf3D7_04_v3:403626-405366(-) | length=1035 | sequence_SO=chromosome |	129	47.9098	85	40.3462
PF3D7_0408400 | organism=Plasmodium_falciparum_3D7 | product=conserved Plasmodium protein, unknown function | location=Pf3D7_04_v3:406233-407909(-) | length=1416 | sequence_SO=chromosome |	56	15.202	75	26.0209
PF3D7_0408500 | organism=Plasmodium_falciparum_3D7 | product=flap endonuclease 1 (FEN1) | location=Pf3D7_04_v3:408679-410697(-) | length=2019 | sequence_SO=chromosome |	456	86.8168	407	99.0335
PF3D7_0408600 | organism=Plasmodium_falciparum_3D7 | product=sporozoite invasion-associated protein 1 (SIAP1) | location=Pf3D7_04_v3:413403-416357(+) | length=2955 | sequence_SO=chromosome |	22	2.86181	30	4.98756
PF3D7_0408700 | organism=Plasmodium_falciparum_3D7 | product=sporozoite micronemal protein essential for cell traversal (PLP1) | location=Pf3D7_04_v3:417372-420824(-) | length=2529 | sequence_SO=chromosome |	0	0	2	0.388513
PF3D7_0408800 | organism=Plasmodium_falciparum_3D7 | product=conserved Plasmodium protein, unknown function | location=Pf3D7_04_v3:422011-422958(-) | length=948 | sequence_SO=chromosome |	0	0	0	0
PF3D7_0408900.1 | organism=Plasmodium_falciparum_3D7 | product=tRNA N6-adenosine threonylcarbamoyltransferase | location=Pf3D7_04_v3:424300-427194(+) | length=2082 | sequence_SO=chromosome |	86	15.8779	83	19.5849
PF3D7_0408900.2 | organism=Plasmodium_falciparum_3D7 | product=tRNA N6-adenosine threonylcarbamoyltransferase | location=Pf3D7_04_v3:424300-427194(+) | length=2076 | sequence_SO=chromosome |	158	29.2553	172	40.7029
PF3D7_0409000 | organism=Plasmodium_falciparum_3D7 | product=conserved Plasmodium protein, unknown function | location=Pf3D7_04_v3:427664-435367(-) | length=7704 | sequence_SO=chromosome |	407	20.3073	195	12.4349
PF3D7_0409100 | organism=Plasmodium_falciparum_3D7 | product=U4/U6 small nuclear ribonucleoprotein PRP31, putative (PRPF31) | location=Pf3D7_04_v3:436217-437981(-) | length=1605 | sequence_SO=chromosome |	760	182.018	425	130.088
PF3D7_0409200 | organism=Plasmodium_falciparum_3D7 | product=protein SOF1, putative (SOF1) | location=Pf3D7_04_v3:438887-440335(+) | length=1449 | sequence_SO=chromosome |	293	77.7274	280	94.9322
PF3D7_0409300 | organism=Plasmodium_falciparum_3D7 | product=conserved Plasmodium protein, unknown function | location=Pf3D7_04_v3:440968-444242(-) | length=3033 | sequence_SO=chromosome |	65	8.23789	59	9.5566
PF3D7_0409400 | organism=Plasmodium_falciparum_3D7 | product=heat shock protein 40 (DnaJ) | location=Pf3D7_04_v3:446000-448018(+) | length=2019 | sequence_SO=chromosome |	233	44.3603	252	61.318
PF3D7_0409500 | organism=Plasmodium_falciparum_3D7 | product=conserved Plasmodium protein, unknown function | location=Pf3D7_04_v3:449189-450633(-) | length=1197 | sequence_SO=chromosome |	301	96.6601	400	164.168
PF3D7_0409600 | organism=Plasmodium_falciparum_3D7 | product=replication protein A1, large subunit (RPA1) | location=Pf3D7_04_v3:452134-455571(-) | length=3438 | sequence_SO=chromosome |	670	74.9107	946	135.179
PF3D7_0409700 | organism=Plasmodium_falciparum_3D7 | product=peptide chain release factor 2, putative | location=Pf3D7_04_v3:456922-458020(+) | length=585 | sequence_SO=chromosome |	58	38.1107	91	76.4204
PF3D7_0409800 | organism=Plasmodium_falciparum_3D7 | product=zinc finger protein, putative | location=Pf3D7_04_v3:459710-461437(+) | length=1728 | sequence_SO=chromosome |	352	78.3022	383	108.888
PF3D7_0409900 | organism=Plasmodium_falciparum_3D7 | product=actin-like protein, putative (ALP5b) | location=Pf3D7_04_v3:461991-463957(-) | length=1251 | sequence_SO=chromosome |	45	13.8271	44	17.279
PF3D7_0410000 | organism=Plasmodium_falciparum_3D7 | product=erythrocyte vesicle protein 1 (EVP1) | location=Pf3D7_04_v3:464732-467339(-) | length=2502 | sequence_SO=chromosome |	310	47.6266	260	51.0517
PF3D7_0410100 | organism=Plasmodium_falciparum_3D7 | product=tRNA Serine | location=Pf3D7_04_v3:469218-469299(+) | length=82 | sequence_SO=chromosome |	0	0	0	0
PF3D7_0410200 | organism=Plasmodium_falciparum_3D7 | product=tRNA Isoleucine | location=Pf3D7_04_v3:469858-469930(-) | length=73 | sequence_SO=chromosome |	0	0	0	0
PF3D7_0410300 | organism=Plasmodium_falciparum_3D7 | product=protein phosphatase PPM1, putative (PPM1) | location=Pf3D7_04_v3:470528-473596(-) | length=2721 | sequence_SO=chromosome |	206	29.1014	325	58.6785
PF3D7_0410400 | organism=Plasmodium_falciparum_3D7 | product=exosome complex component RRP4, putative (RRP4) | location=Pf3D7_04_v3:474542-475558(+) | length=1017 | sequence_SO=chromosome |	78	29.4814	76	36.7127
PF3D7_0410500 | organism=Plasmodium_falciparum_3D7 | product=conserved Plasmodium protein, unknown function | location=Pf3D7_04_v3:475944-476585(-) | length=642 | sequence_SO=chromosome |	1	0.598742	1	0.765225
PF3D7_0410600 | organism=Plasmodium_falciparum_3D7 | product=conserved Plasmodium protein, unknown function | location=Pf3D7_04_v3:479028-480468(+) | length=981 | sequence_SO=chromosome |	139	54.4654	134	67.1058
PF3D7_0410700 | organism=Plasmodium_falciparum_3D7 | product=ribosome biogenesis GTPase A, putative (RbgA) | location=Pf3D7_04_v3:481177-483891(-) | length=2715 | sequence_SO=chromosome |	1023	144.837	976	176.605
PF3D7_0410800 | organism=Plasmodium_falciparum_3D7 | product=conserved Plasmodium protein, unknown function | location=Pf3D7_04_v3:485832-489728(+) | length=3897 | sequence_SO=chromosome |	3302	325.703	2370	298.773
PF3D7_0410900 | organism=Plasmodium_falciparum_3D7 | product=conserved Plasmodium protein, unknown function | location=Pf3D7_04_v3:490442-493375(-) | length=2934 | sequence_SO=chromosome |	168	22.0102	160	26.7907
PF3D7_0411000 | organism=Plasmodium_falciparum_3D7 | product=conserved Plasmodium protein, unknown function | location=Pf3D7_04_v3:499168-503880(+) | length=4713 | sequence_SO=chromosome |	59	4.81204	40	4.16952
PF3D7_0411100 | organism=Plasmodium_falciparum_3D7 | product=conserved Plasmodium protein, unknown function | location=Pf3D7_04_v3:504478-505095(-) | length=618 | sequence_SO=chromosome |	24	14.9279	21	16.6938
PF3D7_0411200 | organism=Plasmodium_falciparum_3D7 | product=conserved Plasmodium protein, unknown function | location=Pf3D7_04_v3:505933-509670(-) | length=3738 | sequence_SO=chromosome |	127	13.0599	92	12.0913
PF3D7_0411300 | organism=Plasmodium_falciparum_3D7 | product=conserved Plasmodium protein, unknown function | location=Pf3D7_04_v3:510380-512548(+) | length=2169 | sequence_SO=chromosome |	122	21.621	135	30.5772
PF3D7_0411400 | organism=Plasmodium_falciparum_3D7 | product=DEAD box ATP-dependent RNA helicase, putative | location=Pf3D7_04_v3:513154-517068(-) | length=3915 | sequence_SO=chromosome |	230	22.5825	67	8.4075
PF3D7_0411500 | organism=Plasmodium_falciparum_3D7 | product=tRNA Alanine | location=Pf3D7_04_v3:517722-517793(+) | length=72 | sequence_SO=chromosome |	0	0	0	0
PF3D7_0411600 | organism=Plasmodium_falciparum_3D7 | product=tRNA Glutamic acid | location=Pf3D7_04_v3:518154-518225(-) | length=72 | sequence_SO=chromosome |	0	0	0	0
PF3D7_0411700 | organism=Plasmodium_falciparum_3D7 | product=conserved Plasmodium protein, unknown function | location=Pf3D7_04_v3:518685-519101(-) | length=417 | sequence_SO=chromosome |	0	0	0	0
PF3D7_0411800 | organism=Plasmodium_falciparum_3D7 | product=conserved Plasmodium protein, unknown function | location=Pf3D7_04_v3:519832-525618(-) | length=5787 | sequence_SO=chromosome |	396	26.3037	340	28.8635
PF3D7_0411900 | organism=Plasmodium_falciparum_3D7 | product=DNA polymerase alpha | location=Pf3D7_04_v3:528192-534485(-) | length=5739 | sequence_SO=chromosome |	1005	67.3139	876	74.988
PF3D7_0412000 | organism=Plasmodium_falciparum_3D7 | product=conserved Plasmodium protein, unknown function | location=Pf3D7_04_v3:536774-539110(+) | length=2337 | sequence_SO=chromosome |	542	89.1488	318	66.8486
PF3D7_0412100 | organism=Plasmodium_falciparum_3D7 | product=mitochondrial ribosomal protein S12 precursor, putative | location=Pf3D7_04_v3:540188-541198(-) | length=1011 | sequence_SO=chromosome |	51	19.3907	45	21.8668
PF3D7_0412200 | organism=Plasmodium_falciparum_3D7 | product=conserved Plasmodium protein, unknown function | location=Pf3D7_04_v3:541811-542809(-) | length=999 | sequence_SO=chromosome |	10	3.84777	2	0.983532
PF3D7_0412300 | organism=Plasmodium_falciparum_3D7 | product=phosphopantothenoylcysteine synthetase, putative | location=Pf3D7_04_v3:543625-545247(+) | length=1623 | sequence_SO=chromosome |	93	22.0262	112	33.9019
PF3D7_0412400 | organism=Plasmodium_falciparum_3D7 | product=erythrocyte membrane protein 1, PfEMP1 (VAR) | location=Pf3D7_04_v3:545987-553810(-) | length=6630 | sequence_SO=chromosome |	113	6.55149	253	18.747
PF3D7_0412500 | organism=Plasmodium_falciparum_3D7 | product=Plasmodium RNA of unknown function RUF6-3 | location=Pf3D7_04_v3:557457-557609(+) | length=153 | sequence_SO=chromosome |	0	0	0	0
PF3D7_0412600 | organism=Plasmodium_falciparum_3D7 | product=rifin, pseudogene (RIF) | location=Pf3D7_04_v3:559387-560638(-) | length=1023 | sequence_SO=chromosome |	12	4.509	3	1.44069
PF3D7_0412700 | organism=Plasmodium_falciparum_3D7 | product=erythrocyte membrane protein 1, PfEMP1 (VAR) | location=Pf3D7_04_v3:561667-569342(-) | length=6834 | sequence_SO=chromosome |	2	0.112494	7	0.503207
PF3D7_0412800 | organism=Plasmodium_falciparum_3D7 | product=Plasmodium RNA of unknown function | location=Pf3D7_04_v3:573285-573423(+) | length=139 | sequence_SO=chromosome |	0	0	0	0
PF3D7_0412900 | organism=Plasmodium_falciparum_3D7 | product=erythrocyte membrane protein 1, PfEMP1 (VAR) | location=Pf3D7_04_v3:576810-584668(-) | length=6939 | sequence_SO=chromosome |	2	0.110792	1	0.070799
PF3D7_0413000 | organism=Plasmodium_falciparum_3D7 | product=Plasmodium RNA of unknown function RUF6-8 | location=Pf3D7_04_v3:588424-588562(+) | length=139 | sequence_SO=chromosome |	0	0	0	0
PF3D7_0413100 | organism=Plasmodium_falciparum_3D7 | product=erythrocyte membrane protein 1, PfEMP1 (VAR) | location=Pf3D7_04_v3:591949-599849(-) | length=6981 | sequence_SO=chromosome |	4	0.220251	3	0.211119
PF3D7_0413200 | organism=Plasmodium_falciparum_3D7 | product=rifin (RIF) | location=Pf3D7_04_v3:603166-604456(-) | length=1131 | sequence_SO=chromosome |	0	0	0	0
PF3D7_0413300 | organism=Plasmodium_falciparum_3D7 | product=rifin (RIF) | location=Pf3D7_04_v3:609155-610433(+) | length=1041 | sequence_SO=chromosome |	0	0	0	0
PF3D7_0413400 | organism=Plasmodium_falciparum_3D7 | product=erythrocyte membrane protein 1 (PfEMP1), exon 1, pseudogene (VAR) | location=Pf3D7_04_v3:612798-614069(+) | length=1269 | sequence_SO=chromosome |	8	2.42328	3	1.1614
PF3D7_0413500 | organism=Plasmodium_falciparum_3D7 | product=phosphoglucomutase-2 (PGM2) | location=Pf3D7_04_v3:615356-616243(+) | length=888 | sequence_SO=chromosome |	590	255.396	641	354.625
PF3D7_0413600 | organism=Plasmodium_falciparum_3D7 | product=26S protease regulatory subunit 6B, putative (RPT3) | location=Pf3D7_04_v3:616914-618350(-) | length=1179 | sequence_SO=chromosome |	1159	377.872	1045	435.438
PF3D7_0413700 | organism=Plasmodium_falciparum_3D7 | product=lysine decarboxylase-like protein, putative | location=Pf3D7_04_v3:619786-620802(-) | length=1017 | sequence_SO=chromosome |	760	287.255	775	374.373
PF3D7_0413800 | organism=Plasmodium_falciparum_3D7 | product=50S ribosomal protein L10, putative | location=Pf3D7_04_v3:622094-622936(+) | length=843 | sequence_SO=chromosome |	40	18.2393	25	14.5692
PF3D7_0413900 | organism=Plasmodium_falciparum_3D7 | product=ubiquitin carboxyl-terminal hydrolase 13, putative (USP13) | location=Pf3D7_04_v3:623168-626226(-) | length=2562 | sequence_SO=chromosome |	946	141.934	695	133.269
PF3D7_0414000 | organism=Plasmodium_falciparum_3D7 | product=chromosome associated protein, putative | location=Pf3D7_04_v3:626891-633126(-) | length=3582 | sequence_SO=chromosome |	695	74.582	716	98.2
PF3D7_0414100 | organism=Plasmodium_falciparum_3D7 | product=conserved Plasmodium membrane protein, unknown function | location=Pf3D7_04_v3:634029-638905(-) | length=4458 | sequence_SO=chromosome |	95	8.19141	84	9.25685
PF3D7_0414200.1 | organism=Plasmodium_falciparum_3D7 | product=calmodulin-like protein | location=Pf3D7_04_v3:647389-648388(-) | length=453 | sequence_SO=chromosome |	71	60.247	29	31.4502
PF3D7_0414200.2 | organism=Plasmodium_falciparum_3D7 | product=calmodulin-like protein | location=Pf3D7_04_v3:647389-648388(-) | length=453 | sequence_SO=chromosome |	6	5.09129	2	2.16898
PF3D7_0414300 | organism=Plasmodium_falciparum_3D7 | product=Rab5-interacting protein, putative | location=Pf3D7_04_v3:649893-650731(-) | length=339 | sequence_SO=chromosome |	10	11.339	3	4.34756
PF3D7_0414400 | organism=Plasmodium_falciparum_3D7 | product=conserved Plasmodium protein, unknown function | location=Pf3D7_04_v3:652350-653554(+) | length=993 | sequence_SO=chromosome |	1	0.387102	0	0
PF3D7_0414500 | organism=Plasmodium_falciparum_3D7 | product=RNA-binding protein, putative | location=Pf3D7_04_v3:655025-657314(-) | length=1092 | sequence_SO=chromosome |	2	0.704016	2	0.89977
PF3D7_0414600 | organism=Plasmodium_falciparum_3D7 | product=conserved protein, unknown function | location=Pf3D7_04_v3:658620-659538(-) | length=708 | sequence_SO=chromosome |	145	78.7245	260	180.411
PF3D7_0414700 | organism=Plasmodium_falciparum_3D7 | product=GTP-binding protein, putative | location=Pf3D7_04_v3:660624-662519(+) | length=1896 | sequence_SO=chromosome |	271	54.9422	245	63.4822
PF3D7_0414800 | organism=Plasmodium_falciparum_3D7 | product=conserved Plasmodium protein, unknown function | location=Pf3D7_04_v3:663416-664015(-) | length=600 | sequence_SO=chromosome |	5	3.20327	12	9.82548
PF3D7_0414900 | organism=Plasmodium_falciparum_3D7 | product=armadillo-domain containing rhoptry protein (ARO) | location=Pf3D7_04_v3:665973-668147(+) | length=828 | sequence_SO=chromosome |	164	76.1357	411	243.857
PF3D7_0415000 | organism=Plasmodium_falciparum_3D7 | product=arsenical pump-driving ATPase, putative | location=Pf3D7_04_v3:668578-669717(-) | length=1140 | sequence_SO=chromosome |	153	51.5895	147	63.3485
PF3D7_0415100 | organism=Plasmodium_falciparum_3D7 | product=conserved Plasmodium protein, unknown function | location=Pf3D7_04_v3:670883-672124(+) | length=1242 | sequence_SO=chromosome |	41	12.6893	40	15.822
PF3D7_0415200 | organism=Plasmodium_falciparum_3D7 | product=conserved Plasmodium protein, unknown function | location=Pf3D7_04_v3:672500-679138(-) | length=6639 | sequence_SO=chromosome |	855	49.5038	410	30.3393
PF3D7_0415300 | organism=Plasmodium_falciparum_3D7 | product=cdc2-related protein kinase 3 (CRK3) | location=Pf3D7_04_v3:681810-685968(+) | length=4020 | sequence_SO=chromosome |	310	29.6422	445	54.3823
PF3D7_0415400 | organism=Plasmodium_falciparum_3D7 | product=coatomer subunit zeta, putative | location=Pf3D7_04_v3:686414-687040(-) | length=627 | sequence_SO=chromosome |	384	235.417	388	304.01
PF3D7_0415500 | organism=Plasmodium_falciparum_3D7 | product=nuclear cap-binding protein, putative | location=Pf3D7_04_v3:688192-689053(+) | length=705 | sequence_SO=chromosome |	216	117.771	288	200.691
PF3D7_0415600 | organism=Plasmodium_falciparum_3D7 | product=GTP:AMP phosphotransferase (GAK) | location=Pf3D7_04_v3:689640-690329(-) | length=690 | sequence_SO=chromosome |	7	3.89963	1	0.711992
PF3D7_0415700 | organism=Plasmodium_falciparum_3D7 | product=conserved Plasmodium protein, unknown function | location=Pf3D7_04_v3:691131-692516(-) | length=1386 | sequence_SO=chromosome |	65	18.0271	72	25.5207
PF3D7_0415800 | organism=Plasmodium_falciparum_3D7 | product=RING zinc finger protein, putative | location=Pf3D7_04_v3:693906-696533(+) | length=2628 | sequence_SO=chromosome |	47	6.8746	74	13.8334
PF3D7_0415900 | organism=Plasmodium_falciparum_3D7 | product=60S ribosomal protein L15, putative | location=Pf3D7_04_v3:697918-698768(-) | length=618 | sequence_SO=chromosome |	3001	1866.61	3733	2967.52
PF3D7_0416000 | organism=Plasmodium_falciparum_3D7 | product=RNA-binding protein, putative | location=Pf3D7_04_v3:701526-704162(-) | length=1740 | sequence_SO=chromosome |	571	126.143	633	178.722
PF3D7_0416100 | organism=Plasmodium_falciparum_3D7 | product=glutamyl-tRNA(Gln) amidotransferase subunit A, putative | location=Pf3D7_04_v3:706529-709009(+) | length=2481 | sequence_SO=chromosome |	334	51.7481	314	62.1766
PF3D7_0416200 | organism=Plasmodium_falciparum_3D7 | product=conserved protein, unknown function | location=Pf3D7_04_v3:709460-710083(-) | length=624 | sequence_SO=chromosome |	105	64.6814	109	85.8155
PF3D7_0416300 | organism=Plasmodium_falciparum_3D7 | product=DNA helicase MCM9, putative (MCM9) | location=Pf3D7_04_v3:711092-715489(-) | length=4398 | sequence_SO=chromosome |	240	20.9764	427	47.6976
PF3D7_0416400 | organism=Plasmodium_falciparum_3D7 | product=histone acetyltransferase, putative (HAT1) | location=Pf3D7_04_v3:718202-722654(+) | length=3780 | sequence_SO=chromosome |	2422	246.296	2342	304.382
PF3D7_0416500 | organism=Plasmodium_falciparum_3D7 | product=repressor of RNA polymerase III transcription MAF1, putative | location=Pf3D7_04_v3:723073-724242(-) | length=1170 | sequence_SO=chromosome |	126	41.3961	95	39.8898
PF3D7_0416600 | organism=Plasmodium_falciparum_3D7 | product=prohibitin-like protein, putative | location=Pf3D7_04_v3:726265-727128(+) | length=864 | sequence_SO=chromosome |	17	7.56328	5	2.84302
PF3D7_0416700 | organism=Plasmodium_falciparum_3D7 | product=CDGSH iron-sulfur domain-containing protein, putative | location=Pf3D7_04_v3:727710-727979(-) | length=270 | sequence_SO=chromosome |	26	37.0156	35	63.6837
PF3D7_0416800 | organism=Plasmodium_falciparum_3D7 | product=small GTP-binding protein sar1 (SAR1) | location=Pf3D7_04_v3:729962-731223(+) | length=579 | sequence_SO=chromosome |	1023	679.16	1219	1034.31
PF3D7_0416900 | organism=Plasmodium_falciparum_3D7 | product=conserved Plasmodium protein, unknown function | location=Pf3D7_04_v3:732452-739872(-) | length=7269 | sequence_SO=chromosome |	697	36.8581	329	22.2354
PF3D7_0417000 | organism=Plasmodium_falciparum_3D7 | product=conserved Plasmodium protein, unknown function | location=Pf3D7_04_v3:742149-743091(+) | length=828 | sequence_SO=chromosome |	2	0.928485	1	0.593326
PF3D7_0417100 | organism=Plasmodium_falciparum_3D7 | product=mRNA-binding protein PUF2 (PUF2) | location=Pf3D7_04_v3:743611-745637(-) | length=1545 | sequence_SO=chromosome |	0	0	0	0
PF3D7_0417200 | organism=Plasmodium_falciparum_3D7 | product=bifunctional dihydrofolate reductase-thymidylate synthase (DHFR-TS) | location=Pf3D7_04_v3:748088-749914(+) | length=1827 | sequence_SO=chromosome |	450	94.678	448	120.466
PF3D7_0417300 | organism=Plasmodium_falciparum_3D7 | product=LETM1-like protein, putative | location=Pf3D7_04_v3:750860-753712(-) | length=2409 | sequence_SO=chromosome |	318	50.7417	326	66.4821
PF3D7_0417400 | organism=Plasmodium_falciparum_3D7 | product=conserved Plasmodium protein, unknown function | location=Pf3D7_04_v3:756294-776603(+) | length=20310 | sequence_SO=chromosome |	10576	200.164	3087	74.6708
PF3D7_0417500 | organism=Plasmodium_falciparum_3D7 | product=memo-like protein | location=Pf3D7_04_v3:777200-779424(-) | length=891 | sequence_SO=chromosome |	473	204.06	277	152.731
PF3D7_0417600 | organism=Plasmodium_falciparum_3D7 | product=conserved Plasmodium protein, unknown function | location=Pf3D7_04_v3:780250-783246(-) | length=2424 | sequence_SO=chromosome |	40	6.34311	18	3.64808
PF3D7_0417700 | organism=Plasmodium_falciparum_3D7 | product=conserved Plasmodium protein, unknown function | location=Pf3D7_04_v3:784194-786430(+) | length=1542 | sequence_SO=chromosome |	37	9.22343	34	10.8322
PF3D7_0417800 | organism=Plasmodium_falciparum_3D7 | product=cdc2-related protein kinase 1 (CRK1) | location=Pf3D7_04_v3:787243-789342(-) | length=2100 | sequence_SO=chromosome |	442	80.9055	340	79.5396
PF3D7_0417900 | organism=Plasmodium_falciparum_3D7 | product=conserved Plasmodium protein, unknown function | location=Pf3D7_04_v3:790724-792985(+) | length=2262 | sequence_SO=chromosome |	21	3.56863	10	2.17186
PF3D7_0418000 | organism=Plasmodium_falciparum_3D7 | product=conserved Plasmodium protein, unknown function | location=Pf3D7_04_v3:793827-810070(+) | length=14676 | sequence_SO=chromosome |	238	6.23368	113	3.78264
PF3D7_0418100 | organism=Plasmodium_falciparum_3D7 | product=conserved Plasmodium protein, unknown function | location=Pf3D7_04_v3:810995-814642(-) | length=3648 | sequence_SO=chromosome |	277	29.1877	156	21.0084
PF3D7_0418200 | organism=Plasmodium_falciparum_3D7 | product=eukaryotic translation initiation factor 3 subunit M, putative (EIF3M) | location=Pf3D7_04_v3:817400-818689(+) | length=1290 | sequence_SO=chromosome |	476	141.838	149	56.7441
PF3D7_0418300 | organism=Plasmodium_falciparum_3D7 | product=conserved Plasmodium protein, unknown function | location=Pf3D7_04_v3:819362-822340(-) | length=2979 | sequence_SO=chromosome |	3119	402.457	5300	874.036
PF3D7_0418400 | organism=Plasmodium_falciparum_3D7 | product=conserved Plasmodium protein, unknown function | location=Pf3D7_04_v3:829963-830594(+) | length=330 | sequence_SO=chromosome |	30	34.9448	8	11.9097
PF3D7_0418500 | organism=Plasmodium_falciparum_3D7 | product=trafficking protein particle complex subunit 3, putative (BET3) | location=Pf3D7_04_v3:830989-832428(-) | length=564 | sequence_SO=chromosome |	124	84.5118	89	77.5238
PF3D7_0418600 | organism=Plasmodium_falciparum_3D7 | product=regulator of chromosome condensation, putative | location=Pf3D7_04_v3:834394-840429(+) | length=6036 | sequence_SO=chromosome |	125	7.96042	230	18.7199
PF3D7_0418700 | organism=Plasmodium_falciparum_3D7 | product=RNA-binding protein NOB1, putative | location=Pf3D7_04_v3:841196-842905(+) | length=1710 | sequence_SO=chromosome |	148	33.2691	160	45.9672
PF3D7_0418800 | organism=Plasmodium_falciparum_3D7 | product=conserved Plasmodium protein, unknown function | location=Pf3D7_04_v3:843562-845169(+) | length=786 | sequence_SO=chromosome |	0	0	0	0
PF3D7_0418900 | organism=Plasmodium_falciparum_3D7 | product=conserved Plasmodium protein, unknown function | location=Pf3D7_04_v3:847231-849059(+) | length=1191 | sequence_SO=chromosome |	24	7.74595	22	9.07475
PF3D7_0419000 | organism=Plasmodium_falciparum_3D7 | product=conserved Plasmodium protein, unknown function | location=Pf3D7_04_v3:849793-852242(+) | length=1323 | sequence_SO=chromosome |	25	7.26365	18	6.684
PF3D7_0419100 | organism=Plasmodium_falciparum_3D7 | product=conserved Plasmodium protein, unknown function | location=Pf3D7_04_v3:852510-853566(+) | length=834 | sequence_SO=chromosome |	15	6.91354	26	15.3155
PF3D7_0419200 | organism=Plasmodium_falciparum_3D7 | product=CGI-141 protein homolog, putative | location=Pf3D7_04_v3:854879-855289(+) | length=411 | sequence_SO=chromosome |	51	47.6983	44	52.5938
PF3D7_0419300 | organism=Plasmodium_falciparum_3D7 | product=conserved Plasmodium protein, unknown function | location=Pf3D7_04_v3:855898-857049(-) | length=1041 | sequence_SO=chromosome |	95	35.0791	113	53.3276
PF3D7_0419400 | organism=Plasmodium_falciparum_3D7 | product=conserved Plasmodium protein, unknown function | location=Pf3D7_04_v3:857998-865957(+) | length=7419 | sequence_SO=chromosome |	657	34.0404	778	51.5179
PF3D7_0419500 | organism=Plasmodium_falciparum_3D7 | product=conserved Plasmodium membrane protein, unknown function | location=Pf3D7_04_v3:866501-868111(-) | length=1611 | sequence_SO=chromosome |	140	33.4047	82	25.0059
PF3D7_0419600 | organism=Plasmodium_falciparum_3D7 | product=ran binding protein 1, putative | location=Pf3D7_04_v3:870737-871873(+) | length=843 | sequence_SO=chromosome |	2898	1321.44	2625	1529.77
PF3D7_0419700 | organism=Plasmodium_falciparum_3D7 | product=apical merozoite protein (Pf34) | location=Pf3D7_04_v3:873138-874115(+) | length=978 | sequence_SO=chromosome |	141	55.4186	151	75.8511
PF3D7_0419800 | organism=Plasmodium_falciparum_3D7 | product=60S ribosomal protein L7ae/L30e, putative | location=Pf3D7_04_v3:874811-875521(-) | length=711 | sequence_SO=chromosome |	131	70.8234	102	70.4782
PF3D7_0419900 | organism=Plasmodium_falciparum_3D7 | product=phosphatidylinositol 4-kinase, putative | location=Pf3D7_04_v3:878022-893866(+) | length=15108 | sequence_SO=chromosome |	5594	142.328	2511	81.6514
PF3D7_0420000 | organism=Plasmodium_falciparum_3D7 | product=zinc finger protein, putative | location=Pf3D7_04_v3:894612-904724(-) | length=10113 | sequence_SO=chromosome |	2696	102.474	1094	53.1449
PF3D7_0420100 | organism=Plasmodium_falciparum_3D7 | product=serine/threonine protein kinase RIO2 (RIO2) | location=Pf3D7_04_v3:907056-908801(+) | length=1746 | sequence_SO=chromosome |	363	79.9167	233	65.5595
PF3D7_0420200 | organism=Plasmodium_falciparum_3D7 | product=holo-[acyl-carrier-protein] synthase, putative (ACPS) | location=Pf3D7_04_v3:910187-911971(+) | length=1785 | sequence_SO=chromosome |	42	9.04453	36	9.90805
PF3D7_0420300 | organism=Plasmodium_falciparum_3D7 | product=transcription factor with AP2 domain(s) (ApiAP2) | location=Pf3D7_04_v3:917990-928411(+) | length=10422 | sequence_SO=chromosome |	676	24.9328	1372	64.6736
PF3D7_0420400 | organism=Plasmodium_falciparum_3D7 | product=ribosome-recycling factor (RRF2) | location=Pf3D7_04_v3:929340-930140(+) | length=801 | sequence_SO=chromosome |	65	31.1929	79	48.4528
PF3D7_0420500 | organism=Plasmodium_falciparum_3D7 | product=conserved Plasmodium protein, unknown function | location=Pf3D7_04_v3:930404-931608(-) | length=597 | sequence_SO=chromosome |	4	2.57549	11	9.05195
PF3D7_0420600 | organism=Plasmodium_falciparum_3D7 | product=conserved Plasmodium protein, unknown function | location=Pf3D7_04_v3:932463-934244(+) | length=1782 | sequence_SO=chromosome |	514	110.874	666	183.608
PF3D7_0420700 | organism=Plasmodium_falciparum_3D7 | product=erythrocyte membrane protein 1, PfEMP1 (VAR) | location=Pf3D7_04_v3:935031-941875(-) | length=6459 | sequence_SO=chromosome |	1	0.0595127	0	0
PF3D7_0420800 | organism=Plasmodium_falciparum_3D7 | product=Plasmodium RNA of unknown function RUF6 | location=Pf3D7_04_v3:944951-945051(+) | length=101 | sequence_SO=chromosome |	0	0	0	0
PF3D7_0420900 | organism=Plasmodium_falciparum_3D7 | product=erythrocyte membrane protein 1, PfEMP1 (VAR) | location=Pf3D7_04_v3:946169-953773(-) | length=6606 | sequence_SO=chromosome |	6	0.34913	10	0.743679
PF3D7_0421000 | organism=Plasmodium_falciparum_3D7 | product=unspecified product | location=Pf3D7_04_v3:956849-956949(+) | length=101 | sequence_SO=chromosome |	0	0	0	0
PF3D7_0421100 | organism=Plasmodium_falciparum_3D7 | product=erythrocyte membrane protein 1, PfEMP1 (VAR) | location=Pf3D7_04_v3:958067-965611(-) | length=6546 | sequence_SO=chromosome |	13	0.763383	6	0.450297
PF3D7_0421200 | organism=Plasmodium_falciparum_3D7 | product=rifin (RIF) | location=Pf3D7_04_v3:967087-968273(+) | length=1041 | sequence_SO=chromosome |	0	0	0	0
PF3D7_0421300 | organism=Plasmodium_falciparum_3D7 | product=erythrocyte membrane protein 1, PfEMP1 (VAR) | location=Pf3D7_04_v3:969031-976591(-) | length=6582 | sequence_SO=chromosome |	23	1.34321	13	0.970308
PF3D7_0421400 | organism=Plasmodium_falciparum_3D7 | product=Plasmodium RNA of unknown function RUF6-5 | location=Pf3D7_04_v3:979914-980051(+) | length=138 | sequence_SO=chromosome |	0	0	0	0
PF3D7_0421500 | organism=Plasmodium_falciparum_3D7 | product=rifin, pseudogene (RIF) | location=Pf3D7_04_v3:981823-982990(-) | length=1011 | sequence_SO=chromosome |	0	0	0	0
PF3D7_0421600 | organism=Plasmodium_falciparum_3D7 | product=erythrocyte membrane protein 1 (PfEMP1)-like pseudogene (VAR) | location=Pf3D7_04_v3:986135-987447(+) | length=1296 | sequence_SO=chromosome |	0	0	0	0
PF3D7_0421700 | organism=Plasmodium_falciparum_3D7 | product=conserved Plasmodium protein, unknown function | location=Pf3D7_04_v3:987842-994360(-) | length=5811 | sequence_SO=chromosome |	2	0.132298	0	0
PF3D7_0421800 | organism=Plasmodium_falciparum_3D7 | product=conserved Plasmodium protein, unknown function | location=Pf3D7_04_v3:995998-996252(+) | length=255 | sequence_SO=chromosome |	0	0	0	0
PF3D7_0421900 | organism=Plasmodium_falciparum_3D7 | product=conserved Plasmodium protein, unknown function | location=Pf3D7_04_v3:997240-997455(+) | length=216 | sequence_SO=chromosome |	0	0	0	0
PF3D7_0422000 | organism=Plasmodium_falciparum_3D7 | product=steroid dehydrogenase, putative | location=Pf3D7_04_v3:998647-1000185(+) | length=966 | sequence_SO=chromosome |	72	28.6504	88	44.7538
PF3D7_0422100 | organism=Plasmodium_falciparum_3D7 | product=transmembrane emp24 domain-containing protein, putative | location=Pf3D7_04_v3:1001613-1002770(+) | length=1158 | sequence_SO=chromosome |	318	105.559	371	157.394
PF3D7_0422200 | organism=Plasmodium_falciparum_3D7 | product=erythrocyte membrane-associated antigen | location=Pf3D7_04_v3:1004462-1017247(-) | length=12786 | sequence_SO=chromosome |	1957	58.8344	491	18.8656
PF3D7_0422300 | organism=Plasmodium_falciparum_3D7 | product=alpha tubulin 2 | location=Pf3D7_04_v3:1022487-1024166(+) | length=1353 | sequence_SO=chromosome |	81	23.0124	128	46.4768
PF3D7_0422400 | organism=Plasmodium_falciparum_3D7 | product=40S ribosomal protein S19 (RPS19) | location=Pf3D7_04_v3:1026648-1027399(+) | length=513 | sequence_SO=chromosome |	1841	1379.47	1850	1771.65
PF3D7_0422500 | organism=Plasmodium_falciparum_3D7 | product=pre-mRNA-splicing helicase BRR2, putative (BRR2) | location=Pf3D7_04_v3:1029329-1037953(+) | length=8625 | sequence_SO=chromosome |	649	28.9241	913	52.0039
PF3D7_0422600 | organism=Plasmodium_falciparum_3D7 | product=conserved Plasmodium protein, unknown function | location=Pf3D7_04_v3:1038697-1039119(-) | length=423 | sequence_SO=chromosome |	1	0.90873	1	1.1614
PF3D7_0422700 | organism=Plasmodium_falciparum_3D7 | product=eukaryotic initiation factor, putative | location=Pf3D7_04_v3:1040470-1041642(+) | length=1173 | sequence_SO=chromosome |	215	70.4556	212	88.7895
PF3D7_0422800 | organism=Plasmodium_falciparum_3D7 | product=serpentine receptor, putative (SR12) | location=Pf3D7_04_v3:1042564-1044896(+) | length=1413 | sequence_SO=chromosome |	114	31.0126	133	46.2417
PF3D7_0422900 | organism=Plasmodium_falciparum_3D7 | product=conserved Plasmodium protein, unknown function | location=Pf3D7_04_v3:1045381-1046696(+) | length=729 | sequence_SO=chromosome |	24	12.6549	16	10.7824
PF3D7_0423000 | organism=Plasmodium_falciparum_3D7 | product=conserved Plasmodium protein, unknown function | location=Pf3D7_04_v3:1047696-1048478(+) | length=783 | sequence_SO=chromosome |	99	48.6014	98	61.4877
PF3D7_0423100 | organism=Plasmodium_falciparum_3D7 | product=AP-4 complex subunit sigma, putative | location=Pf3D7_04_v3:1049270-1049894(-) | length=441 | sequence_SO=chromosome |	30	26.1492	13	14.482
PF3D7_0423200 | organism=Plasmodium_falciparum_3D7 | product=BSD-domain protein, putative | location=Pf3D7_04_v3:1050407-1050974(+) | length=411 | sequence_SO=chromosome |	72	67.3388	43	51.3985
PF3D7_0423300 | organism=Plasmodium_falciparum_3D7 | product=conserved Plasmodium protein, unknown function | location=Pf3D7_04_v3:1051576-1053006(-) | length=1431 | sequence_SO=chromosome |	212	56.947	112	38.4505
PF3D7_0423400 | organism=Plasmodium_falciparum_3D7 | product=asparagine-rich protein (AARP) | location=Pf3D7_04_v3:1055665-1056318(+) | length=654 | sequence_SO=chromosome |	134	78.7593	183	137.467
PF3D7_0423500 | organism=Plasmodium_falciparum_3D7 | product=glideosome associated protein with multiple membrane spans 2 (GAPM2) | location=Pf3D7_04_v3:1058997-1060551(+) | length=1119 | sequence_SO=chromosome |	1273	437.294	1237	543.08
PF3D7_0423600 | organism=Plasmodium_falciparum_3D7 | product=conserved Plasmodium protein, unknown function | location=Pf3D7_04_v3:1061790-1066628(-) | length=4839 | sequence_SO=chromosome |	1262	100.249	622	63.1479
PF3D7_0423700 | organism=Plasmodium_falciparum_3D7 | product=early transcribed membrane protein 4 (ETRAMP4) | location=Pf3D7_04_v3:1071435-1071845(-) | length=411 | sequence_SO=chromosome |	484	452.667	166	198.422
PF3D7_0423800 | organism=Plasmodium_falciparum_3D7 | product=cysteine-rich protective antigen (CyRPA) | location=Pf3D7_04_v3:1076347-1077534(+) | length=1089 | sequence_SO=chromosome |	96	33.8858	180	81.2024
PF3D7_0423900 | organism=Plasmodium_falciparum_3D7 | product=probable protein, unknown function | location=Pf3D7_04_v3:1077926-1078488(-) | length=423 | sequence_SO=chromosome |	19	17.2659	10	11.614
PF3D7_0424000 | organism=Plasmodium_falciparum_3D7 | product=Plasmodium exported protein (PHISTc), unknown function | location=Pf3D7_04_v3:1080959-1082189(+) | length=1044 | sequence_SO=chromosome |	131	48.2332	76	35.7633
PF3D7_0424100 | organism=Plasmodium_falciparum_3D7 | product=reticulocyte binding protein homologue 5 (RH5) | location=Pf3D7_04_v3:1082363-1084150(-) | length=1581 | sequence_SO=chromosome |	44	10.6978	70	21.7515
PF3D7_0424200 | organism=Plasmodium_falciparum_3D7 | product=reticulocyte binding protein homologue 4 (RH4) | location=Pf3D7_04_v3:1085979-1091277(-) | length=5151 | sequence_SO=chromosome |	74	5.52224	116	11.0634
PF3D7_0424300 | organism=Plasmodium_falciparum_3D7 | product=erythrocyte binding antigen-165, pseudogene (EBA165) | location=Pf3D7_04_v3:1093138-1097835(+) | length=4293 | sequence_SO=chromosome |	62	5.55144	176	20.1408
PF3D7_0424400 | organism=Plasmodium_falciparum_3D7 | product=surface-associated interspersed protein 4.2 (SURFIN 4.2) (SURF4.2) | location=Pf3D7_04_v3:1099811-1107111(+) | length=7143 | sequence_SO=chromosome |	4	0.215256	6	0.412662
PF3D7_0424500 | organism=Plasmodium_falciparum_3D7 | product=serine/threonine protein kinase, FIKK family (FIKK4.1) | location=Pf3D7_04_v3:1110060-1112293(+) | length=1869 | sequence_SO=chromosome |	18	3.70202	25	6.57135
PF3D7_0424600 | organism=Plasmodium_falciparum_3D7 | product=Plasmodium exported protein (PHISTb), unknown function | location=Pf3D7_04_v3:1113345-1114486(-) | length=930 | sequence_SO=chromosome |	396	163.677	162	85.5768
PF3D7_0424700 | organism=Plasmodium_falciparum_3D7 | product=serine/threonine protein kinase, FIKK family (FIKK4.2) | location=Pf3D7_04_v3:1118430-1122414(+) | length=3669 | sequence_SO=chromosome |	66	6.91467	40	5.35595
PF3D7_0424800 | organism=Plasmodium_falciparum_3D7 | product=Plasmodium exported protein (PHISTb), unknown function | location=Pf3D7_04_v3:1123986-1125004(+) | length=945 | sequence_SO=chromosome |	0	0	0	0
PF3D7_0424900 | organism=Plasmodium_falciparum_3D7 | product=Plasmodium exported protein (PHISTa), unknown function | location=Pf3D7_04_v3:1127779-1128802(+) | length=852 | sequence_SO=chromosome |	3	1.3535	0	0
PF3D7_0425000 | organism=Plasmodium_falciparum_3D7 | product=Plasmodium exported protein, unknown function, pseudogene | location=Pf3D7_04_v3:1129660-1130893(-) | length=1137 | sequence_SO=chromosome |	0	0	0	0
PF3D7_0425100 | organism=Plasmodium_falciparum_3D7 | product=Plasmodium exported protein (hyp6), unknown function | location=Pf3D7_04_v3:1134415-1135175(-) | length=618 | sequence_SO=chromosome |	4	2.48798	4	3.17977
PF3D7_0425200 | organism=Plasmodium_falciparum_3D7 | product=Plasmodium exported protein (hyp15), unknown function | location=Pf3D7_04_v3:1136586-1137385(+) | length=693 | sequence_SO=chromosome |	3	1.66404	5	3.54455
PF3D7_0425300 | organism=Plasmodium_falciparum_3D7 | product=Plasmodium exported protein (PHISTa), unknown function, pseudogene | location=Pf3D7_04_v3:1141222-1142096(+) | length=699 | sequence_SO=chromosome |	0	0	0	0
PF3D7_0425400 | organism=Plasmodium_falciparum_3D7 | product=Plasmodium exported protein (PHISTa), unknown function | location=Pf3D7_04_v3:1143992-1144824(+) | length=696 | sequence_SO=chromosome |	0	0	0	0
PF3D7_0425500 | organism=Plasmodium_falciparum_3D7 | product=stevor | location=Pf3D7_04_v3:1146672-1147697(-) | length=915 | sequence_SO=chromosome |	8	3.36081	1	0.536912
PF3D7_0425600 | organism=Plasmodium_falciparum_3D7 | product=rifin, pseudogene (RIF) | location=Pf3D7_04_v3:1149274-1150188(+) | length=915 | sequence_SO=chromosome |	18	7.56182	1	0.536912
PF3D7_0425700 | organism=Plasmodium_falciparum_3D7 | product=rifin (RIF) | location=Pf3D7_04_v3:1152504-1153633(-) | length=975 | sequence_SO=chromosome |	0	0	0	0
PF3D7_0425800 | organism=Plasmodium_falciparum_3D7 | product=erythrocyte membrane protein 1, PfEMP1 (VAR) | location=Pf3D7_04_v3:1156423-1167821(+) | length=10662 | sequence_SO=chromosome |	1	0.0360526	0	0
PF3D7_0425900 | organism=Plasmodium_falciparum_3D7 | product=rifin (RIF) | location=Pf3D7_04_v3:1169980-1171184(+) | length=975 | sequence_SO=chromosome |	31	12.2217	41	20.6587
PF3D7_0426000 | organism=Plasmodium_falciparum_3D7 | product=erythrocyte membrane protein 1, PfEMP1 (VAR) | location=Pf3D7_04_v3:1173053-1180226(-) | length=6450 | sequence_SO=chromosome |	41	2.44343	27	2.0565
PF3D7_0500100 | organism=Plasmodium_falciparum_3D7 | product=erythrocyte membrane protein 1, PfEMP1 (VAR) | location=Pf3D7_05_v3:20929-28456(+) | length=6624 | sequence_SO=chromosome |	504	29.2473	176	13.0532
PF3D7_0500200 | organism=Plasmodium_falciparum_3D7 | product=erythrocyte membrane protein 1 (PfEMP1), pseudogene | location=Pf3D7_05_v3:29233-29304(-) | length=72 | sequence_SO=chromosome |	0	0	0	0
PF3D7_0500300 | organism=Plasmodium_falciparum_3D7 | product=rifin, pseudogene (RIF) | location=Pf3D7_05_v3:29776-30963(-) | length=1023 | sequence_SO=chromosome |	1	0.37575	0	0
PF3D7_0500400 | organism=Plasmodium_falciparum_3D7 | product=rifin (RIF) | location=Pf3D7_05_v3:33056-34378(-) | length=1125 | sequence_SO=chromosome |	0	0	0	0
PF3D7_0500500 | organism=Plasmodium_falciparum_3D7 | product=rifin (RIF) | location=Pf3D7_05_v3:36464-37564(-) | length=930 | sequence_SO=chromosome |	0	0	0	0
PF3D7_0500600 | organism=Plasmodium_falciparum_3D7 | product=stevor, pseudogene | location=Pf3D7_05_v3:39443-40488(-) | length=924 | sequence_SO=chromosome |	3	1.24803	4	2.12673
PF3D7_0500700 | organism=Plasmodium_falciparum_3D7 | product=rifin, pseudogene (RIF) | location=Pf3D7_05_v3:41129-41403(-) | length=275 | sequence_SO=chromosome |	0	0	0	0
PF3D7_0500800 | organism=Plasmodium_falciparum_3D7 | product=mature parasite-infected erythrocyte surface antigen (MESA) | location=Pf3D7_05_v3:43327-47761(-) | length=4305 | sequence_SO=chromosome |	38642	3450.34	8676	990.08
PF3D7_0500900 | organism=Plasmodium_falciparum_3D7 | product=serine/threonine protein kinase, FIKK family (FIKK5) | location=Pf3D7_05_v3:50422-52510(-) | length=1803 | sequence_SO=chromosome |	65	13.8577	84	22.888
PF3D7_0501000 | organism=Plasmodium_falciparum_3D7 | product=Plasmodium exported protein, unknown function | location=Pf3D7_05_v3:55841-56872(+) | length=783 | sequence_SO=chromosome |	948	465.395	533	334.418
PF3D7_0501100.1 | organism=Plasmodium_falciparum_3D7 | product=heat shock protein 40, type II | location=Pf3D7_05_v3:58037-59726(-) | length=1209 | sequence_SO=chromosome |	91	28.9328	127	51.6061
PF3D7_0501100.2 | organism=Plasmodium_falciparum_3D7 | product=heat shock protein 40, type II | location=Pf3D7_05_v3:58037-59726(-) | length=1173 | sequence_SO=chromosome |	66	21.6282	61	25.5479
PF3D7_0501200 | organism=Plasmodium_falciparum_3D7 | product=parasite-infected erythrocyte surface protein (PIESP2) | location=Pf3D7_05_v3:64065-65489(+) | length=1227 | sequence_SO=chromosome |	1654	518.162	1015	406.392
PF3D7_0501300 | organism=Plasmodium_falciparum_3D7 | product=skeleton-binding protein 1 (SBP1) | location=Pf3D7_05_v3:68930-70113(+) | length=1014 | sequence_SO=chromosome |	116	43.9739	51	24.7091
PF3D7_0501400 | organism=Plasmodium_falciparum_3D7 | product=interspersed repeat antigen (FIRA) | location=Pf3D7_05_v3:74509-79842(+) | length=5163 | sequence_SO=chromosome |	376	27.9937	213	20.2676
PF3D7_0501500 | organism=Plasmodium_falciparum_3D7 | product=rhoptry-associated protein 3 (RAP3) | location=Pf3D7_05_v3:81134-82336(-) | length=1203 | sequence_SO=chromosome |	753	240.605	942	384.689
PF3D7_0501600 | organism=Plasmodium_falciparum_3D7 | product=rhoptry-associated protein 2 (RAP2) | location=Pf3D7_05_v3:84041-85237(-) | length=1197 | sequence_SO=chromosome |	1503	482.658	1211	497.02
PF3D7_0501700 | organism=Plasmodium_falciparum_3D7 | product=anaphase promoting complex subunit, putative | location=Pf3D7_05_v3:86820-89201(-) | length=2382 | sequence_SO=chromosome |	9	1.45236	3	0.618733
PF3D7_0501800 | organism=Plasmodium_falciparum_3D7 | product=chromosome assembly factor 1 (CAF1) | location=Pf3D7_05_v3:91361-94591(+) | length=3231 | sequence_SO=chromosome |	843	100.292	799	121.488
PF3D7_0501900 | organism=Plasmodium_falciparum_3D7 | product=conserved protein, unknown function | location=Pf3D7_05_v3:95161-96633(-) | length=1146 | sequence_SO=chromosome |	228	76.476	194	83.1651
PF3D7_0502000 | organism=Plasmodium_falciparum_3D7 | product=vacuolar protein sorting-associated protein 11, putative (VPS11) | location=Pf3D7_05_v3:97657-101895(+) | length=3819 | sequence_SO=chromosome |	251	25.2638	173	22.2546
PF3D7_0502100 | organism=Plasmodium_falciparum_3D7 | product=HCNGP-like protein | location=Pf3D7_05_v3:102193-102897(-) | length=705 | sequence_SO=chromosome |	49	26.7166	18	12.5432
PF3D7_0502200 | organism=Plasmodium_falciparum_3D7 | product=conserved Plasmodium membrane protein, unknown function | location=Pf3D7_05_v3:104256-105737(+) | length=1332 | sequence_SO=chromosome |	149	42.9989	116	42.7836
PF3D7_0502300 | organism=Plasmodium_falciparum_3D7 | product=conserved Plasmodium protein, unknown function | location=Pf3D7_05_v3:107075-107938(-) | length=864 | sequence_SO=chromosome |	1	0.444899	2	1.13721
PF3D7_0502400 | organism=Plasmodium_falciparum_3D7 | product=merozoite surface protein 8 (MSP8) | location=Pf3D7_05_v3:109898-111691(-) | length=1794 | sequence_SO=chromosome |	5	1.07133	3	0.821529
PF3D7_0502500 | organism=Plasmodium_falciparum_3D7 | product=conserved Plasmodium protein, unknown function | location=Pf3D7_05_v3:114149-115933(+) | length=1785 | sequence_SO=chromosome |	2	0.430692	0	0
PF3D7_0502600 | organism=Plasmodium_falciparum_3D7 | product=conserved Plasmodium protein, unknown function | location=Pf3D7_05_v3:116451-119969(-) | length=2670 | sequence_SO=chromosome |	55	7.9182	66	12.1439
PF3D7_0502700 | organism=Plasmodium_falciparum_3D7 | product=conserved Plasmodium protein, unknown function | location=Pf3D7_05_v3:120107-121455(-) | length=1188 | sequence_SO=chromosome |	14	4.52988	23	9.5112
PF3D7_0502800 | organism=Plasmodium_falciparum_3D7 | product=DnaJ protein, putative | location=Pf3D7_05_v3:122449-122862(+) | length=414 | sequence_SO=chromosome |	2	1.85697	1	1.18665
PF3D7_0502900 | organism=Plasmodium_falciparum_3D7 | product=mitochondrial inner membrane TIM10 associated protein, putative | location=Pf3D7_05_v3:123332-123904(-) | length=249 | sequence_SO=chromosome |	34	52.4873	17	33.5408
PF3D7_0503000 | organism=Plasmodium_falciparum_3D7 | product=50S ribosomal protein L28, apicoplast, putative | location=Pf3D7_05_v3:125116-126514(+) | length=789 | sequence_SO=chromosome |	377	183.67	349	217.306
PF3D7_0503100 | organism=Plasmodium_falciparum_3D7 | product=4-diphosphocytidyl-2-C-methyl-D-erythritol kinase, putative (IspE) | location=Pf3D7_05_v3:127064-128677(-) | length=1614 | sequence_SO=chromosome |	131	31.1992	110	33.4821
PF3D7_0503200 | organism=Plasmodium_falciparum_3D7 | product=conserved Plasmodium protein, unknown function | location=Pf3D7_05_v3:130453-133392(+) | length=2940 | sequence_SO=chromosome |	407	53.2135	224	37.4304
PF3D7_0503300 | organism=Plasmodium_falciparum_3D7 | product=serine/arginine-rich splicing factor 12 (SRSF12) | location=Pf3D7_05_v3:135004-135930(-) | length=927 | sequence_SO=chromosome |	467	193.648	467	247.492
PF3D7_0503400 | organism=Plasmodium_falciparum_3D7 | product=actin-depolymerizing factor 1 (ADF1) | location=Pf3D7_05_v3:140710-141471(+) | length=369 | sequence_SO=chromosome |	961	1001.09	421	560.505
PF3D7_0503500 | organism=Plasmodium_falciparum_3D7 | product=protein kinase, putative | location=Pf3D7_05_v3:142871-145423(-) | length=2553 | sequence_SO=chromosome |	148	22.2836	94	18.0884
PF3D7_0503600 | organism=Plasmodium_falciparum_3D7 | product=myosin B (MyoB) | location=Pf3D7_05_v3:146639-150131(-) | length=2406 | sequence_SO=chromosome |	68	10.864	181	36.9579
PF3D7_0503800 | organism=Plasmodium_falciparum_3D7 | product=60S ribosomal protein L31 (RPL31) | location=Pf3D7_05_v3:151422-152384(-) | length=363 | sequence_SO=chromosome |	412	436.28	400	541.349
PF3D7_0503900 | organism=Plasmodium_falciparum_3D7 | product=conserved Plasmodium protein, unknown function | location=Pf3D7_05_v3:153889-156057(-) | length=1989 | sequence_SO=chromosome |	64	12.3686	78	19.2657
PF3D7_0504000 | organism=Plasmodium_falciparum_3D7 | product=cation transporting P-ATPase (ATPase3) | location=Pf3D7_05_v3:157625-164968(+) | length=7182 | sequence_SO=chromosome |	852	45.6005	927	63.4101
PF3D7_0504100 | organism=Plasmodium_falciparum_3D7 | product=AN1-like zinc finger family protein | location=Pf3D7_05_v3:165650-166642(-) | length=444 | sequence_SO=chromosome |	27	23.3752	16	17.7036
PF3D7_0504200 | organism=Plasmodium_falciparum_3D7 | product=ATP-dependent helicase, putative | location=Pf3D7_05_v3:167649-169502(+) | length=1509 | sequence_SO=chromosome |	180	45.852	283	92.1343
PF3D7_0504300 | organism=Plasmodium_falciparum_3D7 | product=conserved Plasmodium protein, unknown function | location=Pf3D7_05_v3:169549-170590(-) | length=675 | sequence_SO=chromosome |	5	2.84735	1	0.727814
PF3D7_0504400 | organism=Plasmodium_falciparum_3D7 | product=ATP-dependent helicase, putative | location=Pf3D7_05_v3:172150-174417(+) | length=2268 | sequence_SO=chromosome |	241	40.8459	241	52.2033
PF3D7_0504500 | organism=Plasmodium_falciparum_3D7 | product=conserved Plasmodium protein, unknown function | location=Pf3D7_05_v3:174989-176433(+) | length=828 | sequence_SO=chromosome |	9	4.17818	5	2.96663
PF3D7_0504600 | organism=Plasmodium_falciparum_3D7 | product=2-oxoisovalerate dehydrogenase subunit beta, mitochondrial, putative (BCKDHB) | location=Pf3D7_05_v3:177410-178555(+) | length=1146 | sequence_SO=chromosome |	248	83.1844	328	140.609
PF3D7_0504700 | organism=Plasmodium_falciparum_3D7 | product=centrosomal protein CEP120, putative (CEP120) | location=Pf3D7_05_v3:180421-187470(+) | length=7050 | sequence_SO=chromosome |	230	12.5405	141	9.82548
PF3D7_0504800 | organism=Plasmodium_falciparum_3D7 | product=conserved Plasmodium protein, unknown function | location=Pf3D7_05_v3:187813-204732(-) | length=16920 | sequence_SO=chromosome |	5370	121.997	2460	71.4264
PF3D7_0504900 | organism=Plasmodium_falciparum_3D7 | product=conserved protein, unknown function | location=Pf3D7_05_v3:206450-208375(+) | length=519 | sequence_SO=chromosome |	204	151.091	157	148.613
PF3D7_0505000 | organism=Plasmodium_falciparum_3D7 | product=conserved Plasmodium membrane protein, unknown function | location=Pf3D7_05_v3:209062-218189(-) | length=8928 | sequence_SO=chromosome |	166	7.14708	116	6.38304
PF3D7_0505100 | organism=Plasmodium_falciparum_3D7 | product=trafficking protein particle complex subunit 8, putative (TRS85) | location=Pf3D7_05_v3:220839-229253(+) | length=8265 | sequence_SO=chromosome |	831	38.6485	785	46.6607
PF3D7_0505200 | organism=Plasmodium_falciparum_3D7 | product=actin-like protein, putative (ALP2b) | location=Pf3D7_05_v3:230695-232392(+) | length=1698 | sequence_SO=chromosome |	122	27.6183	221	63.9409
PF3D7_0505300 | organism=Plasmodium_falciparum_3D7 | product=UDP-N-acetyl glucosamine:UMP antiporter | location=Pf3D7_05_v3:233815-235650(+) | length=1836 | sequence_SO=chromosome |	59	12.3525	57	15.252
PF3D7_0505400 | organism=Plasmodium_falciparum_3D7 | product=conserved Plasmodium protein, unknown function | location=Pf3D7_05_v3:236143-238365(-) | length=2223 | sequence_SO=chromosome |	420	72.6248	372	82.2105
PF3D7_0505500 | organism=Plasmodium_falciparum_3D7 | product=DNA mismatch repair protein MSH6, putative (MSH6) | location=Pf3D7_05_v3:239456-243880(-) | length=4053 | sequence_SO=chromosome |	801	75.968	901	109.212
PF3D7_0505600 | organism=Plasmodium_falciparum_3D7 | product=conserved Plasmodium protein, unknown function | location=Pf3D7_05_v3:245933-246934(+) | length=1002 | sequence_SO=chromosome |	90	34.5263	121	59.3255
PF3D7_0505700 | organism=Plasmodium_falciparum_3D7 | product=conserved Plasmodium membrane protein, unknown function | location=Pf3D7_05_v3:247801-250575(-) | length=2775 | sequence_SO=chromosome |	514	71.1992	491	86.9246
PF3D7_0505800 | organism=Plasmodium_falciparum_3D7 | product=small ubiquitin-related modifier (SUMO) | location=Pf3D7_05_v3:252047-252606(-) | length=303 | sequence_SO=chromosome |	962	1220.41	920	1491.66
PF3D7_0505900 | organism=Plasmodium_falciparum_3D7 | product=conserved Plasmodium protein, unknown function | location=Pf3D7_05_v3:254473-255517(-) | length=381 | sequence_SO=chromosome |	101	101.899	90	116.049
PF3D7_0506000 | organism=Plasmodium_falciparum_3D7 | product=conserved Plasmodium protein, unknown function | location=Pf3D7_05_v3:256225-257378(+) | length=741 | sequence_SO=chromosome |	68	35.2749	44	29.1715
PF3D7_0506100 | organism=Plasmodium_falciparum_3D7 | product=60S ribosomal subunit protein L24-2, putative | location=Pf3D7_05_v3:257748-258831(-) | length=615 | sequence_SO=chromosome |	84	52.5024	23	18.3729
PF3D7_0506200 | organism=Plasmodium_falciparum_3D7 | product=TATA-box-binding protein (TBP) | location=Pf3D7_05_v3:259764-260747(+) | length=984 | sequence_SO=chromosome |	24	9.37543	14	6.98967
PF3D7_0506300 | organism=Plasmodium_falciparum_3D7 | product=conserved Plasmodium protein, unknown function | location=Pf3D7_05_v3:260961-262184(-) | length=1224 | sequence_SO=chromosome |	93	29.2063	91	36.5245
PF3D7_0506400 | organism=Plasmodium_falciparum_3D7 | product=conserved Plasmodium protein, unknown function | location=Pf3D7_05_v3:262672-263925(-) | length=351 | sequence_SO=chromosome |	0	0	0	0
PF3D7_0506500 | organism=Plasmodium_falciparum_3D7 | product=conserved Plasmodium protein, unknown function | location=Pf3D7_05_v3:265595-278345(+) | length=11943 | sequence_SO=chromosome |	1574	50.6601	626	25.7505
PF3D7_0506600 | organism=Plasmodium_falciparum_3D7 | product=histone deacetylase, putative, pseudogene | location=Pf3D7_05_v3:278774-279495(-) | length=715 | sequence_SO=chromosome |	27	14.5155	20	13.7419
PF3D7_0506700 | organism=Plasmodium_falciparum_3D7 | product=GTPase-activating protein, putative | location=Pf3D7_05_v3:280886-283345(+) | length=2460 | sequence_SO=chromosome |	397	62.0341	438	87.4708
PF3D7_0506800 | organism=Plasmodium_falciparum_3D7 | product=transcription factor 25, putative (TCF25) | location=Pf3D7_05_v3:284691-288023(+) | length=2790 | sequence_SO=chromosome |	532	73.2964	370	65.1511
PF3D7_0506900 | organism=Plasmodium_falciparum_3D7 | product=rhomboid protease ROM4 (ROM4) | location=Pf3D7_05_v3:288776-291055(-) | length=2280 | sequence_SO=chromosome |	993	167.413	1419	305.754
PF3D7_0507000 | organism=Plasmodium_falciparum_3D7 | product=conserved Plasmodium protein, unknown function | location=Pf3D7_05_v3:292696-293474(-) | length=318 | sequence_SO=chromosome |	30	36.2635	23	35.5324
PF3D7_0507100 | organism=Plasmodium_falciparum_3D7 | product=60S ribosomal protein L4 (RPL4) | location=Pf3D7_05_v3:294668-295903(-) | length=1236 | sequence_SO=chromosome |	4606	1432.45	5891	2341.5
PF3D7_0507200 | organism=Plasmodium_falciparum_3D7 | product=subtilisin-like protease 3 (SUB3) | location=Pf3D7_05_v3:298427-300736(-) | length=2310 | sequence_SO=chromosome |	239	39.7705	344	73.1595
PF3D7_0507300 | organism=Plasmodium_falciparum_3D7 | product=conserved Plasmodium protein, unknown function | location=Pf3D7_05_v3:301930-304611(-) | length=2682 | sequence_SO=chromosome |	25	3.58308	41	7.51016
PF3D7_0507400 | organism=Plasmodium_falciparum_3D7 | product=conserved Plasmodium protein, unknown function | location=Pf3D7_05_v3:305961-306422(-) | length=462 | sequence_SO=chromosome |	17	14.1443	21	22.3306
PF3D7_0507500 | organism=Plasmodium_falciparum_3D7 | product=subtilisin-like protease 1 (SUB1) | location=Pf3D7_05_v3:307490-309556(-) | length=2067 | sequence_SO=chromosome |	175	32.5441	759	180.395
PF3D7_0507600 | organism=Plasmodium_falciparum_3D7 | product=cell differentiation protein, putative (CAF40) | location=Pf3D7_05_v3:313199-315157(+) | length=1959 | sequence_SO=chromosome |	220	43.1681	239	59.936
PF3D7_0507700 | organism=Plasmodium_falciparum_3D7 | product=nuclear protein localization protein 4, putative (NPL4) | location=Pf3D7_05_v3:316766-318361(-) | length=1596 | sequence_SO=chromosome |	319	76.8303	230	70.7977
PF3D7_0507800 | organism=Plasmodium_falciparum_3D7 | product=conserved Plasmodium protein, unknown function | location=Pf3D7_05_v3:322239-326822(+) | length=4584 | sequence_SO=chromosome |	1236	103.645	913	97.8476
PF3D7_0507900 | organism=Plasmodium_falciparum_3D7 | product=conserved Plasmodium protein, unknown function | location=Pf3D7_05_v3:327656-328316(+) | length=354 | sequence_SO=chromosome |	39	42.3483	18	24.98
PF3D7_0508000 | organism=Plasmodium_falciparum_3D7 | product=6-cysteine protein (P38) | location=Pf3D7_05_v3:328666-329715(-) | length=1050 | sequence_SO=chromosome |	800	292.871	583	272.774
PF3D7_0508100 | organism=Plasmodium_falciparum_3D7 | product=SET domain protein, putative (SET9) | location=Pf3D7_05_v3:331680-336704(+) | length=5025 | sequence_SO=chromosome |	1008	77.108	1861	181.943
PF3D7_0508200 | organism=Plasmodium_falciparum_3D7 | product=longevity-assurance (LAG1) protein, putative | location=Pf3D7_05_v3:337426-339025(-) | length=1068 | sequence_SO=chromosome |	151	54.3476	194	89.239
PF3D7_0508300 | organism=Plasmodium_falciparum_3D7 | product=triose phosphate transporter (TPT) | location=Pf3D7_05_v3:342205-343233(+) | length=1029 | sequence_SO=chromosome |	222	82.9302	156	74.4789
PF3D7_0508400 | organism=Plasmodium_falciparum_3D7 | product=transcription factor IIb, putative | location=Pf3D7_05_v3:344931-346744(+) | length=1101 | sequence_SO=chromosome |	23	8.03	25	11.1552
PF3D7_0508500 | organism=Plasmodium_falciparum_3D7 | product=guanidine nucleotide exchange factor (RCC1) | location=Pf3D7_05_v3:347219-355039(-) | length=7821 | sequence_SO=chromosome |	1117	54.8992	967	60.7419
PF3D7_0508600 | organism=Plasmodium_falciparum_3D7 | product=conserved Plasmodium protein, unknown function | location=Pf3D7_05_v3:356222-357010(+) | length=789 | sequence_SO=chromosome |	130	63.3346	167	103.983
PF3D7_0508700 | organism=Plasmodium_falciparum_3D7 | product=pre-mRNA-processing ATP-dependent RNA helicase PRP5, putative (PRP5) | location=Pf3D7_05_v3:358261-362733(+) | length=4473 | sequence_SO=chromosome |	1264	108.623	529	58.1006
PF3D7_0508800 | organism=Plasmodium_falciparum_3D7 | product=single-stranded DNA-binding protein (SSB) | location=Pf3D7_05_v3:363588-364442(-) | length=855 | sequence_SO=chromosome |	602	270.648	571	328.091
PF3D7_0508900 | organism=Plasmodium_falciparum_3D7 | product=conserved Plasmodium protein, unknown function | location=Pf3D7_05_v3:367022-376426(+) | length=9405 | sequence_SO=chromosome |	5428	221.848	1912	99.8741
PF3D7_0509000 | organism=Plasmodium_falciparum_3D7 | product=SNAP protein (soluble N-ethylmaleimide-sensitive factor attachment protein), putative | location=Pf3D7_05_v3:376855-378452(-) | length=897 | sequence_SO=chromosome |	388	166.27	430	235.505
PF3D7_0509100 | organism=Plasmodium_falciparum_3D7 | product=chromosome condensation protein, putative | location=Pf3D7_05_v3:381077-386203(+) | length=5127 | sequence_SO=chromosome |	2926	219.374	1583	151.685
PF3D7_0509200 | organism=Plasmodium_falciparum_3D7 | product=leucine-rich repeat protein (LRR2) | location=Pf3D7_05_v3:386956-388505(+) | length=1017 | sequence_SO=chromosome |	5	1.88984	4	1.93225
PF3D7_0509300 | organism=Plasmodium_falciparum_3D7 | product=conserved Plasmodium protein, unknown function | location=Pf3D7_05_v3:388696-389191(-) | length=348 | sequence_SO=chromosome |	42	46.3922	44	62.1151
PF3D7_0509400 | organism=Plasmodium_falciparum_3D7 | product=RNA polymerase I (RNAPI) | location=Pf3D7_05_v3:389914-398997(-) | length=8745 | sequence_SO=chromosome |	464	20.3954	327	18.3701
PF3D7_0509500 | organism=Plasmodium_falciparum_3D7 | product=conserved Plasmodium protein, unknown function | location=Pf3D7_05_v3:401437-402771(+) | length=1335 | sequence_SO=chromosome |	56	16.1243	44	16.1918
PF3D7_0509600 | organism=Plasmodium_falciparum_3D7 | product=asparagine--tRNA ligase (AsnRS) | location=Pf3D7_05_v3:403342-405642(+) | length=2169 | sequence_SO=chromosome |	284	50.3308	385	87.2017
PF3D7_0509700 | organism=Plasmodium_falciparum_3D7 | product=conserved Plasmodium protein, unknown function | location=Pf3D7_05_v3:405961-407897(-) | length=1188 | sequence_SO=chromosome |	3	0.970688	3	1.24059
PF3D7_0509800 | organism=Plasmodium_falciparum_3D7 | product=phosphatidylinositol 4-kinase (PI4K) | location=Pf3D7_05_v3:410268-415308(+) | length=4680 | sequence_SO=chromosome |	676	55.5234	546	57.3153
PF3D7_0509900 | organism=Plasmodium_falciparum_3D7 | product=conserved Plasmodium protein, unknown function | location=Pf3D7_05_v3:416365-417309(+) | length=945 | sequence_SO=chromosome |	26	10.5759	17	8.83774
PF3D7_0510000 | organism=Plasmodium_falciparum_3D7 | product=conserved Plasmodium protein, unknown function | location=Pf3D7_05_v3:418136-421425(+) | length=2349 | sequence_SO=chromosome |	111	18.1641	84	17.5679
PF3D7_0510100 | organism=Plasmodium_falciparum_3D7 | product=conserved Plasmodium protein, unknown function | location=Pf3D7_05_v3:422746-430353(-) | length=7608 | sequence_SO=chromosome |	4038	204.019	2099	135.54
PF3D7_0510200 | organism=Plasmodium_falciparum_3D7 | product=peptidyl-prolyl cis-trans isomerase (CYP87) | location=Pf3D7_05_v3:437495-439738(+) | length=2244 | sequence_SO=chromosome |	250	42.8245	154	33.7149
PF3D7_0510300 | organism=Plasmodium_falciparum_3D7 | product=stripes inner membrane complex protein, putative (SIP) | location=Pf3D7_05_v3:440779-441879(-) | length=741 | sequence_SO=chromosome |	3	1.55625	3	1.98896
PF3D7_0510400 | organism=Plasmodium_falciparum_3D7 | product=conserved Plasmodium protein, unknown function | location=Pf3D7_05_v3:444260-445579(+) | length=1320 | sequence_SO=chromosome |	36	10.4834	11	4.09395
PF3D7_0510500 | organism=Plasmodium_falciparum_3D7 | product=topoisomerase I (TopoI) | location=Pf3D7_05_v3:445983-448502(-) | length=2520 | sequence_SO=chromosome |	748	114.097	426	83.0487
PF3D7_0510600 | organism=Plasmodium_falciparum_3D7 | product=tRNA Leucine | location=Pf3D7_05_v3:451355-451434(+) | length=80 | sequence_SO=chromosome |	0	0	0	0
PF3D7_0510700 | organism=Plasmodium_falciparum_3D7 | product=conserved Plasmodium protein, unknown function | location=Pf3D7_05_v3:459301-460344(+) | length=1044 | sequence_SO=chromosome |	0	0	0	0
PF3D7_0510800 | organism=Plasmodium_falciparum_3D7 | product=WD repeat-containing protein, putative | location=Pf3D7_05_v3:461017-464399(+) | length=1929 | sequence_SO=chromosome |	1	0.19927	4	1.01871
PF3D7_0510900 | organism=Plasmodium_falciparum_3D7 | product=small nucleolar RNA snoR04 | location=Pf3D7_05_v3:465782-465939(+) | length=158 | sequence_SO=chromosome |	0	0	0	0
PF3D7_0511000 | organism=Plasmodium_falciparum_3D7 | product=translationally-controlled tumor protein homolog (TCTP) | location=Pf3D7_05_v3:467585-468100(-) | length=516 | sequence_SO=chromosome |	1009	751.651	707	673.122
PF3D7_0511100 | organism=Plasmodium_falciparum_3D7 | product=conserved Plasmodium protein, unknown function | location=Pf3D7_05_v3:469276-469842(+) | length=360 | sequence_SO=chromosome |	2	2.13551	0	0
PF3D7_0513100 | organism=Plasmodium_falciparum_3D7 | product=conserved Plasmodium protein, unknown function | location=Pf3D7_05_v3:557039-558012(-) | length=756 | sequence_SO=chromosome |	146	74.2345	133	86.4279
PF3D7_0513200 | organism=Plasmodium_falciparum_3D7 | product=conserved Plasmodium protein, unknown function | location=Pf3D7_05_v3:559513-568384(+) | length=8292 | sequence_SO=chromosome |	2251	104.35	1054	62.4461
PF3D7_0513300 | organism=Plasmodium_falciparum_3D7 | product=purine nucleoside phosphorylase (PNP) | location=Pf3D7_05_v3:569182-569919(-) | length=738 | sequence_SO=chromosome |	1913	996.4	1502	999.856
PF3D7_0513400 | organism=Plasmodium_falciparum_3D7 | product=GTP-binding protein, putative | location=Pf3D7_05_v3:571058-572661(-) | length=861 | sequence_SO=chromosome |	32	14.2864	21	11.9823
PF3D7_0513500 | organism=Plasmodium_falciparum_3D7 | product=mitochondrial import inner membrane translocase subunit TIM16, putative (PAM16) | location=Pf3D7_05_v3:573588-574248(+) | length=375 | sequence_SO=chromosome |	6	6.15028	1	1.31006
PF3D7_0513600 | organism=Plasmodium_falciparum_3D7 | product=deoxyribodipyrimidine photo-lyase, putative | location=Pf3D7_05_v3:574941-578505(-) | length=3342 | sequence_SO=chromosome |	3358	386.233	1354	199.038
PF3D7_0513700 | organism=Plasmodium_falciparum_3D7 | product=secreted ookinete protein, putative (PSOP12) | location=Pf3D7_05_v3:581227-584124(+) | length=2208 | sequence_SO=chromosome |	11	1.915	9	2.00248
PF3D7_0513800 | organism=Plasmodium_falciparum_3D7 | product=ras-related protein Rab-1A (RAB1a) | location=Pf3D7_05_v3:585357-585980(-) | length=624 | sequence_SO=chromosome |	283	174.332	309	243.275
PF3D7_0513900 | organism=Plasmodium_falciparum_3D7 | product=conserved Plasmodium protein, unknown function | location=Pf3D7_05_v3:587752-588677(+) | length=747 | sequence_SO=chromosome |	56	28.8166	46	30.2525
PF3D7_0514000 | organism=Plasmodium_falciparum_3D7 | product=tubulin--tyrosine ligase, putative (TTL) | location=Pf3D7_05_v3:588921-590769(-) | length=1263 | sequence_SO=chromosome |	22	6.69567	37	14.392
PF3D7_0514100 | organism=Plasmodium_falciparum_3D7 | product=ATP-dependent DNA helicase UvrD (UvrD) | location=Pf3D7_05_v3:591338-595663(-) | length=4326 | sequence_SO=chromosome |	307	27.2789	274	31.1163
PF3D7_0514200 | organism=Plasmodium_falciparum_3D7 | product=conserved Plasmodium protein, unknown function | location=Pf3D7_05_v3:596818-599421(+) | length=2604 | sequence_SO=chromosome |	141	20.8139	216	40.7509
PF3D7_0511200 | organism=Plasmodium_falciparum_3D7 | product=stearoyl-CoA desaturase (SCD) | location=Pf3D7_05_v3:471055-474058(+) | length=2850 | sequence_SO=chromosome |	1360	183.429	1380	237.88
PF3D7_0511300 | organism=Plasmodium_falciparum_3D7 | product=MORN repeat protein, putative | location=Pf3D7_05_v3:474487-478882(-) | length=4254 | sequence_SO=chromosome |	127	11.4758	85	9.81625
PF3D7_0511400 | organism=Plasmodium_falciparum_3D7 | product=conserved Plasmodium protein, unknown function | location=Pf3D7_05_v3:481423-482568(+) | length=1146 | sequence_SO=chromosome |	8	2.68337	2	0.857372
PF3D7_0511500 | organism=Plasmodium_falciparum_3D7 | product=RNA pseudouridylate synthase, putative | location=Pf3D7_05_v3:486602-516787(+) | length=30186 | sequence_SO=chromosome |	12483	158.96	4959	80.7072
PF3D7_0511600 | organism=Plasmodium_falciparum_3D7 | product=apical rhoptry neck protein (ARNP) | location=Pf3D7_05_v3:517259-517885(-) | length=627 | sequence_SO=chromosome |	67	41.0754	46	36.0424
PF3D7_0511700 | organism=Plasmodium_falciparum_3D7 | product=EKC/KEOPS complex subunit CGI121 (CGI121) | location=Pf3D7_05_v3:519129-520078(+) | length=540 | sequence_SO=chromosome |	31	22.067	11	10.0074
PF3D7_0511800 | organism=Plasmodium_falciparum_3D7 | product=inositol-3-phosphate synthase (INO1) | location=Pf3D7_05_v3:520720-522693(-) | length=1815 | sequence_SO=chromosome |	1439	304.761	1598	432.538
PF3D7_0511900 | organism=Plasmodium_falciparum_3D7 | product=conserved Plasmodium protein, unknown function | location=Pf3D7_05_v3:525026-527218(+) | length=2193 | sequence_SO=chromosome |	19	3.33035	11	2.46421
PF3D7_0512000 | organism=Plasmodium_falciparum_3D7 | product=prefoldin subunit, putative | location=Pf3D7_05_v3:527639-528666(+) | length=360 | sequence_SO=chromosome |	225	240.245	218	297.494
PF3D7_0512100 | organism=Plasmodium_falciparum_3D7 | product=conserved Plasmodium protein, unknown function | location=Pf3D7_05_v3:528846-529409(-) | length=387 | sequence_SO=chromosome |	72	71.5149	48	60.9332
PF3D7_0512200 | organism=Plasmodium_falciparum_3D7 | product=glutathione synthetase (GS) | location=Pf3D7_05_v3:529934-531901(-) | length=1968 | sequence_SO=chromosome |	131	25.5871	67	16.7253
PF3D7_0512300 | organism=Plasmodium_falciparum_3D7 | product=CDK-activating kinase assembly factor (MAT1) | location=Pf3D7_05_v3:533556-534338(-) | length=783 | sequence_SO=chromosome |	64	31.4191	48	30.1164
PF3D7_0512400 | organism=Plasmodium_falciparum_3D7 | product=conserved Plasmodium protein, unknown function | location=Pf3D7_05_v3:536273-536977(+) | length=705 | sequence_SO=chromosome |	0	0	0	0
PF3D7_0512500 | organism=Plasmodium_falciparum_3D7 | product=conserved Plasmodium protein, unknown function | location=Pf3D7_05_v3:539731-542593(-) | length=2454 | sequence_SO=chromosome |	99	15.5073	111	22.2215
PF3D7_0512600 | organism=Plasmodium_falciparum_3D7 | product=ras-related protein Rab-1B (RAB1b) | location=Pf3D7_05_v3:544540-545993(+) | length=603 | sequence_SO=chromosome |	494	314.909	661	538.528
PF3D7_0512700 | organism=Plasmodium_falciparum_3D7 | product=orotate phosphoribosyltransferase (OPRT) | location=Pf3D7_05_v3:546734-547579(-) | length=846 | sequence_SO=chromosome |	128	58.1587	63	36.5843
PF3D7_0512800 | organism=Plasmodium_falciparum_3D7 | product=conserved Plasmodium protein, unknown function | location=Pf3D7_05_v3:548406-553340(-) | length=4935 | sequence_SO=chromosome |	158	12.3068	105	10.4526
PF3D7_0512900 | organism=Plasmodium_falciparum_3D7 | product=conserved Plasmodium protein, unknown function | location=Pf3D7_05_v3:553990-554787(+) | length=798 | sequence_SO=chromosome |	40	19.2678	43	26.4722
PF3D7_0513000 | organism=Plasmodium_falciparum_3D7 | product=conserved Plasmodium protein, unknown function | location=Pf3D7_05_v3:555264-556073(+) | length=810 | sequence_SO=chromosome |	106	50.3032	76	46.0949
PF3D7_0514300 | organism=Plasmodium_falciparum_3D7 | product=aspartate--tRNA ligase, putative | location=Pf3D7_05_v3:600047-603433(+) | length=3387 | sequence_SO=chromosome |	318	36.09	206	29.8797
PF3D7_0514400 | organism=Plasmodium_falciparum_3D7 | product=tRNA Phenylalanine | location=Pf3D7_05_v3:603951-604023(-) | length=73 | sequence_SO=chromosome |	0	0	0	0
PF3D7_0514500 | organism=Plasmodium_falciparum_3D7 | product=conserved Plasmodium membrane protein, unknown function | location=Pf3D7_05_v3:605027-606330(-) | length=648 | sequence_SO=chromosome |	1	0.593198	2	1.51628
PF3D7_0514600 | organism=Plasmodium_falciparum_3D7 | product=ribose 5-phosphate epimerase, putative | location=Pf3D7_05_v3:607105-608451(-) | length=711 | sequence_SO=chromosome |	111	60.0107	178	122.991
PF3D7_0514700 | organism=Plasmodium_falciparum_3D7 | product=conserved Plasmodium protein, unknown function | location=Pf3D7_05_v3:610089-614771(+) | length=4683 | sequence_SO=chromosome |	3	0.246248	3	0.314718
PF3D7_0514800 | organism=Plasmodium_falciparum_3D7 | product=kinase, putative | location=Pf3D7_05_v3:615282-617993(-) | length=2712 | sequence_SO=chromosome |	56	7.93731	55	9.96316
PF3D7_0514900 | organism=Plasmodium_falciparum_3D7 | product=conserved Plasmodium protein, unknown function | location=Pf3D7_05_v3:618629-619945(+) | length=1317 | sequence_SO=chromosome |	90	26.2683	92	34.3183
PF3D7_0515000 | organism=Plasmodium_falciparum_3D7 | product=pre-mRNA-splicing factor CWC2, putative (CWC2) | location=Pf3D7_05_v3:620810-623356(-) | length=2547 | sequence_SO=chromosome |	469	70.7814	896	172.824
PF3D7_0515100 | organism=Plasmodium_falciparum_3D7 | product=rhomboid protease ROM9 (ROM9) | location=Pf3D7_05_v3:624719-626481(-) | length=1467 | sequence_SO=chromosome |	68	17.8178	99	33.1535
PF3D7_0515200 | organism=Plasmodium_falciparum_3D7 | product=conserved Plasmodium protein, unknown function | location=Pf3D7_05_v3:627298-627961(+) | length=429 | sequence_SO=chromosome |	27	24.1925	13	14.8871
PF3D7_0515300 | organism=Plasmodium_falciparum_3D7 | product=phosphatidylinositol 3-kinase (PI3K) | location=Pf3D7_05_v3:628981-635382(+) | length=6402 | sequence_SO=chromosome |	1629	97.8094	904	69.3708
PF3D7_0515400 | organism=Plasmodium_falciparum_3D7 | product=conserved Plasmodium protein, unknown function | location=Pf3D7_05_v3:637354-640381(+) | length=2286 | sequence_SO=chromosome |	139	23.373	208	44.7004
PF3D7_0515500 | organism=Plasmodium_falciparum_3D7 | product=amino acid transporter, putative | location=Pf3D7_05_v3:641137-644685(-) | length=2883 | sequence_SO=chromosome |	27	3.59993	30	5.11211
PF3D7_0515600 | organism=Plasmodium_falciparum_3D7 | product=conserved Plasmodium protein, unknown function | location=Pf3D7_05_v3:646659-652106(+) | length=3753 | sequence_SO=chromosome |	14	1.43392	16	2.09443
PF3D7_0515700 | organism=Plasmodium_falciparum_3D7 | product=glideosome-associated protein 40, putative (GAP40) | location=Pf3D7_05_v3:653966-655336(-) | length=1371 | sequence_SO=chromosome |	3238	907.851	4206	1507.15
PF3D7_0515800 | organism=Plasmodium_falciparum_3D7 | product=BolA-like protein, putative | location=Pf3D7_05_v3:658423-658677(-) | length=255 | sequence_SO=chromosome |	19	28.641	42	80.9158
PF3D7_0515900 | organism=Plasmodium_falciparum_3D7 | product=NLI interacting factor-like phosphatase, putative (NIF2) | location=Pf3D7_05_v3:660150-661136(-) | length=987 | sequence_SO=chromosome |	72	28.0408	72	35.8376
PF3D7_0516000 | organism=Plasmodium_falciparum_3D7 | product=RAP protein, putative | location=Pf3D7_05_v3:663551-666917(+) | length=3255 | sequence_SO=chromosome |	140	16.533	72	10.8669
PF3D7_0516100 | organism=Plasmodium_falciparum_3D7 | product=cation-transporting ATPase 1 (ATPase1) | location=Pf3D7_05_v3:667486-674861(+) | length=7203 | sequence_SO=chromosome |	292	15.5828	186	12.686
PF3D7_0516200 | organism=Plasmodium_falciparum_3D7 | product=40S ribosomal protein S11 | location=Pf3D7_05_v3:675809-676614(-) | length=456 | sequence_SO=chromosome |	1091	919.676	888	956.692
PF3D7_0516300 | organism=Plasmodium_falciparum_3D7 | product=tRNA pseudouridine synthase, putative | location=Pf3D7_05_v3:678910-680955(+) | length=2046 | sequence_SO=chromosome |	93	17.4724	76	18.2487
PF3D7_0516400 | organism=Plasmodium_falciparum_3D7 | product=phosducin-like protein, putative (PhLP3) | location=Pf3D7_05_v3:681430-682437(-) | length=1008 | sequence_SO=chromosome |	101	38.5155	118	57.5103
PF3D7_0516500 | organism=Plasmodium_falciparum_3D7 | product=metabolite/drug transporter, putative | location=Pf3D7_05_v3:683708-685859(+) | length=1329 | sequence_SO=chromosome |	10	2.89234	26	9.61108
PF3D7_0516600 | organism=Plasmodium_falciparum_3D7 | product=sporozoite surface antigen MB2 (MB2) | location=Pf3D7_05_v3:686810-691642(-) | length=4833 | sequence_SO=chromosome |	973	77.3875	743	75.5259
PF3D7_0516700 | organism=Plasmodium_falciparum_3D7 | product=ubiquitin carboxyl-terminal hydrolase 2, putative | location=Pf3D7_05_v3:694492-698778(+) | length=3999 | sequence_SO=chromosome |	1796	172.635	1000	122.849
PF3D7_0516800 | organism=Plasmodium_falciparum_3D7 | product=transcription factor with AP2 domain(s) (ApiAP2) | location=Pf3D7_05_v3:700120-707256(-) | length=7137 | sequence_SO=chromosome |	2535	136.533	2233	153.708
PF3D7_0516900 | organism=Plasmodium_falciparum_3D7 | product=60S ribosomal protein L2 (RPL2) | location=Pf3D7_05_v3:712762-713772(-) | length=783 | sequence_SO=chromosome |	1751	859.606	1776	1114.31
PF3D7_0517000 | organism=Plasmodium_falciparum_3D7 | product=60S ribosomal protein L12, putative | location=Pf3D7_05_v3:715765-716675(-) | length=498 | sequence_SO=chromosome |	1582	1221.1	842	830.628
PF3D7_0517100 | organism=Plasmodium_falciparum_3D7 | product=conserved Plasmodium protein, unknown function | location=Pf3D7_05_v3:718425-719855(-) | length=1431 | sequence_SO=chromosome |	32	8.59578	27	9.26933
PF3D7_0517200 | organism=Plasmodium_falciparum_3D7 | product=conserved Plasmodium protein, unknown function | location=Pf3D7_05_v3:720743-722641(-) | length=1899 | sequence_SO=chromosome |	27	5.4653	86	22.2483
PF3D7_0517300 | organism=Plasmodium_falciparum_3D7 | product=serine/arginine-rich splicing factor 1 (SR1) | location=Pf3D7_05_v3:724681-725751(-) | length=897 | sequence_SO=chromosome |	1187	508.667	1442	789.763
PF3D7_0517400 | organism=Plasmodium_falciparum_3D7 | product=FACT complex subunit SPT16, putative (FACT-L) | location=Pf3D7_05_v3:731407-735162(+) | length=3426 | sequence_SO=chromosome |	986	110.628	1292	185.267
PF3D7_0517500 | organism=Plasmodium_falciparum_3D7 | product=UTP--glucose-1-phosphate uridylyltransferase, putative | location=Pf3D7_05_v3:735887-738400(-) | length=2514 | sequence_SO=chromosome |	5	0.764504	13	2.5404
PF3D7_0517600 | organism=Plasmodium_falciparum_3D7 | product=F-actin-capping protein subunit beta, putative (CPbeta) | location=Pf3D7_05_v3:740156-741034(-) | length=879 | sequence_SO=chromosome |	1	0.437307	5	2.79451
PF3D7_0517700 | organism=Plasmodium_falciparum_3D7 | product=eukaryotic translation initiation factor 3 subunit B, putative (EIF3B) | location=Pf3D7_05_v3:743179-745329(+) | length=2151 | sequence_SO=chromosome |	557	99.5382	365	83.3636
PF3D7_0517800 | organism=Plasmodium_falciparum_3D7 | product=apicortin, putative | location=Pf3D7_05_v3:745798-746634(-) | length=717 | sequence_SO=chromosome |	1	0.536112	1	0.68518
PF3D7_0517900 | organism=Plasmodium_falciparum_3D7 | product=zinc finger protein, putative | location=Pf3D7_05_v3:747795-749677(-) | length=1683 | sequence_SO=chromosome |	269	61.4389	463	135.151
PF3D7_0518000 | organism=Plasmodium_falciparum_3D7 | product=conserved protein, unknown function | location=Pf3D7_05_v3:750661-752435(+) | length=813 | sequence_SO=chromosome |	47	22.222	98	59.2188
PF3D7_0518100 | organism=Plasmodium_falciparum_3D7 | product=RAP protein, putative | location=Pf3D7_05_v3:753298-757544(+) | length=4140 | sequence_SO=chromosome |	214	19.8696	179	21.2411
PF3D7_0518200 | organism=Plasmodium_falciparum_3D7 | product=SWIB/MDM2 domain-containing protein, putative | location=Pf3D7_05_v3:758503-758898(-) | length=396 | sequence_SO=chromosome |	66	64.0654	9	11.1653
PF3D7_0518300 | organism=Plasmodium_falciparum_3D7 | product=proteasome subunit beta type-1, putative | location=Pf3D7_05_v3:759831-760998(-) | length=723 | sequence_SO=chromosome |	910	483.814	642	436.235
PF3D7_0518400 | organism=Plasmodium_falciparum_3D7 | product=cyclin (CYC3) | location=Pf3D7_05_v3:762103-762792(-) | length=690 | sequence_SO=chromosome |	18	10.0276	12	8.5439
PF3D7_0518500 | organism=Plasmodium_falciparum_3D7 | product=ATP-dependent RNA helicase DDX23, putative (DDX23) | location=Pf3D7_05_v3:763532-766903(-) | length=3372 | sequence_SO=chromosome |	480	54.7178	519	75.6143
PF3D7_0518600 | organism=Plasmodium_falciparum_3D7 | product=WD repeat-containing protein 26, putative (WDR26) | location=Pf3D7_05_v3:769310-773140(+) | length=3831 | sequence_SO=chromosome |	297	29.8002	303	38.8557
PF3D7_0518700 | organism=Plasmodium_falciparum_3D7 | product=mRNA-binding protein PUF1 (PUF1) | location=Pf3D7_05_v3:774075-780438(-) | length=5685 | sequence_SO=chromosome |	64	4.32737	26	2.24681
PF3D7_0518800 | organism=Plasmodium_falciparum_3D7 | product=secreted ookinete protein, putative (PSOP13) | location=Pf3D7_05_v3:783638-784991(-) | length=612 | sequence_SO=chromosome |	0	0	0	0
PF3D7_0518900 | organism=Plasmodium_falciparum_3D7 | product=conserved Plasmodium protein, unknown function | location=Pf3D7_05_v3:785664-786565(-) | length=585 | sequence_SO=chromosome |	2	1.31416	1	0.839785
PF3D7_0519000 | organism=Plasmodium_falciparum_3D7 | product=histone RNA hairpin-binding protein, putative (SLBP) | location=Pf3D7_05_v3:788599-789480(+) | length=882 | sequence_SO=chromosome |	40	17.4328	29	16.153
PF3D7_0519100 | organism=Plasmodium_falciparum_3D7 | product=mitochondrial ribosomal protein L14 precursor, putative | location=Pf3D7_05_v3:790399-790773(+) | length=375 | sequence_SO=chromosome |	74	75.8535	43	56.3328
PF3D7_0519200 | organism=Plasmodium_falciparum_3D7 | product=V-type proton ATPase 16 kDa proteolipid subunit | location=Pf3D7_05_v3:791719-792936(-) | length=498 | sequence_SO=chromosome |	712	549.573	322	317.651
PF3D7_0519300 | organism=Plasmodium_falciparum_3D7 | product=cytochrome c oxidase assembly protein (heme A: farnesyltransferase), putative | location=Pf3D7_05_v3:795527-797473(+) | length=1947 | sequence_SO=chromosome |	158	31.1936	208	52.4833
PF3D7_0519400 | organism=Plasmodium_falciparum_3D7 | product=40S ribosomal protein S24 (RPS24) | location=Pf3D7_05_v3:798036-798775(-) | length=402 | sequence_SO=chromosome |	2441	2334.09	1567	1914.99
PF3D7_0519500 | organism=Plasmodium_falciparum_3D7 | product=carbon catabolite repressor protein 4, putative (CCR4) | location=Pf3D7_05_v3:801450-809127(-) | length=7467 | sequence_SO=chromosome |	2062	106.149	891	58.6213
PF3D7_0519600 | organism=Plasmodium_falciparum_3D7 | product=zinc finger protein, putative | location=Pf3D7_05_v3:812648-814915(+) | length=2268 | sequence_SO=chromosome |	308	52.2015	270	58.485
PF3D7_0519700 | organism=Plasmodium_falciparum_3D7 | product=conserved Plasmodium protein, unknown function | location=Pf3D7_05_v3:817066-819139(+) | length=579 | sequence_SO=chromosome |	499	331.281	477	404.729
PF3D7_0519800 | organism=Plasmodium_falciparum_3D7 | product=conserved protein, unknown function | location=Pf3D7_05_v3:820719-822908(-) | length=2007 | sequence_SO=chromosome |	337	64.5442	344	84.2045
PF3D7_0519900 | organism=Plasmodium_falciparum_3D7 | product=conserved Plasmodium protein, unknown function | location=Pf3D7_05_v3:825835-827412(-) | length=1578 | sequence_SO=chromosome |	67	16.3209	60	18.6796
PF3D7_0520000 | organism=Plasmodium_falciparum_3D7 | product=40S ribosomal protein S9, putative | location=Pf3D7_05_v3:828953-829883(+) | length=570 | sequence_SO=chromosome |	2988	2015.03	3156	2720.11
PF3D7_0520100 | organism=Plasmodium_falciparum_3D7 | product=protein phosphatase PPM9, putative (PPM9) | location=Pf3D7_05_v3:831617-834343(+) | length=2121 | sequence_SO=chromosome |	109	19.7543	72	16.6769
PF3D7_0520200 | organism=Plasmodium_falciparum_3D7 | product=conserved Plasmodium protein, unknown function | location=Pf3D7_05_v3:835314-837407(-) | length=2094 | sequence_SO=chromosome |	233	42.7715	105	24.6341
PF3D7_0520300 | organism=Plasmodium_falciparum_3D7 | product=U6 snRNA-associated Sm-like protein LSm2, putative (LSM2) | location=Pf3D7_05_v3:838428-839083(+) | length=312 | sequence_SO=chromosome |	74	91.17	62	97.625
PF3D7_0520400 | organism=Plasmodium_falciparum_3D7 | product=conserved Plasmodium protein, unknown function | location=Pf3D7_05_v3:839655-840560(-) | length=906 | sequence_SO=chromosome |	242	102.674	185	100.315
PF3D7_0520500 | organism=Plasmodium_falciparum_3D7 | product=phosphomethylpyrimidine kinase, putative | location=Pf3D7_05_v3:841723-842655(-) | length=933 | sequence_SO=chromosome |	116	47.7916	60	31.5932
PF3D7_0520600 | organism=Plasmodium_falciparum_3D7 | product=bis(5'-nucleosyl)-tetraphosphatase [asymmetrical] | location=Pf3D7_05_v3:843586-844817(-) | length=459 | sequence_SO=chromosome |	112	93.7951	72	77.0626
PF3D7_0520700 | organism=Plasmodium_falciparum_3D7 | product=conserved Plasmodium protein, unknown function | location=Pf3D7_05_v3:845843-848767(-) | length=2925 | sequence_SO=chromosome |	80	10.5133	75	12.5968
PF3D7_0520800 | organism=Plasmodium_falciparum_3D7 | product=conserved Plasmodium protein, unknown function | location=Pf3D7_05_v3:849862-856026(-) | length=6165 | sequence_SO=chromosome |	530	33.0459	496	39.5251
PF3D7_0520900 | organism=Plasmodium_falciparum_3D7 | product=S-adenosyl-L-homocysteine hydrolase (SAHH) | location=Pf3D7_05_v3:857038-858477(+) | length=1440 | sequence_SO=chromosome |	3799	1014.1	3603	1229.21
PF3D7_0521000 | organism=Plasmodium_falciparum_3D7 | product=conserved Plasmodium protein, unknown function | location=Pf3D7_05_v3:859373-861063(-) | length=1557 | sequence_SO=chromosome |	264	65.1764	148	46.6979
PF3D7_0521100 | organism=Plasmodium_falciparum_3D7 | product=conserved Plasmodium protein, unknown function | location=Pf3D7_05_v3:861930-867583(-) | length=4581 | sequence_SO=chromosome |	14	1.17474	11	1.17966
PF3D7_0521200 | organism=Plasmodium_falciparum_3D7 | product=conserved Plasmodium protein, unknown function | location=Pf3D7_05_v3:868892-869878(+) | length=987 | sequence_SO=chromosome |	14	5.45238	11	5.47519
PF3D7_0521300 | organism=Plasmodium_falciparum_3D7 | product=conserved Plasmodium protein, unknown function | location=Pf3D7_05_v3:870184-874570(-) | length=4038 | sequence_SO=chromosome |	590	56.1643	239	29.0774
PF3D7_0521400 | organism=Plasmodium_falciparum_3D7 | product=conserved Plasmodium protein, unknown function | location=Pf3D7_05_v3:875873-877561(-) | length=1689 | sequence_SO=chromosome |	171	38.9172	114	33.1588
PF3D7_0521500 | organism=Plasmodium_falciparum_3D7 | product=ribosomal large subunit pseudouridylate synthase, putative | location=Pf3D7_05_v3:878068-879762(+) | length=1464 | sequence_SO=chromosome |	105	27.5691	76	25.5033
PF3D7_0521600 | organism=Plasmodium_falciparum_3D7 | product=conserved Plasmodium protein, unknown function | location=Pf3D7_05_v3:880065-880355(-) | length=291 | sequence_SO=chromosome |	0	0	0	0
PF3D7_0521700 | organism=Plasmodium_falciparum_3D7 | product=DEAD/DEAH box ATP-dependent RNA helicase, putative | location=Pf3D7_05_v3:882376-884901(+) | length=2526 | sequence_SO=chromosome |	48	7.30437	34	6.61256
PF3D7_0521800 | organism=Plasmodium_falciparum_3D7 | product=nucleotide binding protein, putative | location=Pf3D7_05_v3:885714-888232(+) | length=1908 | sequence_SO=chromosome |	52	10.4761	41	10.5567
PF3D7_0521900 | organism=Plasmodium_falciparum_3D7 | product=conserved Plasmodium protein, unknown function | location=Pf3D7_05_v3:888657-895144(+) | length=5328 | sequence_SO=chromosome |	59	4.2566	28	2.58177
PF3D7_0522000 | organism=Plasmodium_falciparum_3D7 | product=conserved Plasmodium protein, unknown function | location=Pf3D7_05_v3:896018-896940(+) | length=324 | sequence_SO=chromosome |	57	67.6246	42	63.6837
PF3D7_0522100 | organism=Plasmodium_falciparum_3D7 | product=conserved Plasmodium protein, unknown function | location=Pf3D7_05_v3:897465-899756(-) | length=2292 | sequence_SO=chromosome |	143	23.9826	128	27.4359
PF3D7_0522200 | organism=Plasmodium_falciparum_3D7 | product=transcription initiation factor TFIID subunit 10, putative (TAF10) | location=Pf3D7_05_v3:901414-902173(+) | length=351 | sequence_SO=chromosome |	105	114.989	69	96.5753
PF3D7_0522300 | organism=Plasmodium_falciparum_3D7 | product=S-adenosylmethionine-dependent methyltransferase, putative | location=Pf3D7_05_v3:902613-904844(-) | length=825 | sequence_SO=chromosome |	68	31.6833	56	33.3471
PF3D7_0522400 | organism=Plasmodium_falciparum_3D7 | product=conserved Plasmodium protein, unknown function | location=Pf3D7_05_v3:907837-936315(+) | length=27924 | sequence_SO=chromosome |	5726	78.8222	1580	27.7974
PF3D7_0522500 | organism=Plasmodium_falciparum_3D7 | product=50S ribosomal protein L17, apicoplast, putative (RPL17) | location=Pf3D7_05_v3:937231-938037(+) | length=501 | sequence_SO=chromosome |	183	140.407	197	193.176
PF3D7_0522600 | organism=Plasmodium_falciparum_3D7 | product=inner membrane complex protein | location=Pf3D7_05_v3:940249-941700(+) | length=1452 | sequence_SO=chromosome |	276	73.0664	247	83.5708
PF3D7_0522700 | organism=Plasmodium_falciparum_3D7 | product=iron-sulfur assembly protein, putative (SufA) | location=Pf3D7_05_v3:942767-943873(+) | length=534 | sequence_SO=chromosome |	31	22.3149	16	14.7198
PF3D7_0522800 | organism=Plasmodium_falciparum_3D7 | product=G10 protein, putative | location=Pf3D7_05_v3:944184-944931(-) | length=444 | sequence_SO=chromosome |	123	106.487	60	66.3884
PF3D7_0522900 | organism=Plasmodium_falciparum_3D7 | product=zinc finger protein, putative | location=Pf3D7_05_v3:948951-953609(+) | length=4659 | sequence_SO=chromosome |	13	1.07257	11	1.15991
PF3D7_0523000 | organism=Plasmodium_falciparum_3D7 | product=multidrug resistance protein 1 (MDR1) | location=Pf3D7_05_v3:957890-962149(+) | length=4260 | sequence_SO=chromosome |	918	82.8339	784	90.4129
PF3D7_0523100 | organism=Plasmodium_falciparum_3D7 | product=mitochondrial processing peptidase alpha subunit, putative | location=Pf3D7_05_v3:963227-965044(-) | length=1605 | sequence_SO=chromosome |	279	66.8196	365	111.723
PF3D7_0523200 | organism=Plasmodium_falciparum_3D7 | product=conserved Plasmodium protein, unknown function | location=Pf3D7_05_v3:966123-969737(+) | length=3306 | sequence_SO=chromosome |	131	15.2315	93	13.8199
PF3D7_0523300 | organism=Plasmodium_falciparum_3D7 | product=conserved Plasmodium protein, unknown function | location=Pf3D7_05_v3:970266-970962(-) | length=393 | sequence_SO=chromosome |	79	77.2698	51	63.7531
PF3D7_0523400 | organism=Plasmodium_falciparum_3D7 | product=DnaJ protein, putative | location=Pf3D7_05_v3:973518-975876(+) | length=1602 | sequence_SO=chromosome |	263	63.1056	319	97.8255
PF3D7_0523500 | organism=Plasmodium_falciparum_3D7 | product=outer arm dynein lc3, putative | location=Pf3D7_05_v3:976690-977815(-) | length=342 | sequence_SO=chromosome |	1	1.12395	0	0
PF3D7_0523600 | organism=Plasmodium_falciparum_3D7 | product=conserved Plasmodium protein, unknown function | location=Pf3D7_05_v3:978665-979870(+) | length=624 | sequence_SO=chromosome |	115	70.8416	148	116.52
PF3D7_0523700 | organism=Plasmodium_falciparum_3D7 | product=conserved Plasmodium membrane protein, unknown function | location=Pf3D7_05_v3:980754-985354(-) | length=4407 | sequence_SO=chromosome |	41	3.57615	21	2.34099
PF3D7_0523800 | organism=Plasmodium_falciparum_3D7 | product=transporter, putative | location=Pf3D7_05_v3:990005-992059(+) | length=2055 | sequence_SO=chromosome |	122	22.8204	106	25.3407
PF3D7_0523900 | organism=Plasmodium_falciparum_3D7 | product=conserved Plasmodium membrane protein, unknown function | location=Pf3D7_05_v3:993433-994607(-) | length=612 | sequence_SO=chromosome |	66	41.4541	54	43.3477
PF3D7_0524000 | organism=Plasmodium_falciparum_3D7 | product=karyopherin beta (KASbeta) | location=Pf3D7_05_v3:998753-1002124(+) | length=3372 | sequence_SO=chromosome |	5902	672.801	2442	355.78
PF3D7_0524100 | organism=Plasmodium_falciparum_3D7 | product=conserved Plasmodium protein, unknown function | location=Pf3D7_05_v3:1004237-1008108(+) | length=3732 | sequence_SO=chromosome |	443	45.6286	206	27.1175
PF3D7_0524200 | organism=Plasmodium_falciparum_3D7 | product=conserved Plasmodium membrane protein, unknown function | location=Pf3D7_05_v3:1008636-1009404(-) | length=465 | sequence_SO=chromosome |	25	20.6663	13	13.7345
PF3D7_0524300 | organism=Plasmodium_falciparum_3D7 | product=conserved Plasmodium protein, unknown function | location=Pf3D7_05_v3:1010951-1012171(-) | length=1221 | sequence_SO=chromosome |	124	39.0374	153	61.5602
PF3D7_0524400 | organism=Plasmodium_falciparum_3D7 | product=cytosolic preribosomal GTP-binding protein, putative | location=Pf3D7_05_v3:1013453-1014550(-) | length=1098 | sequence_SO=chromosome |	117	40.9599	160	71.5882
PF3D7_0524500 | organism=Plasmodium_falciparum_3D7 | product=conserved Plasmodium protein, unknown function | location=Pf3D7_05_v3:1016198-1016569(+) | length=372 | sequence_SO=chromosome |	6	6.19988	1	1.32063
PF3D7_0524600 | organism=Plasmodium_falciparum_3D7 | product=50S ribosomal protein L12, apicoplast, putative | location=Pf3D7_05_v3:1017809-1018582(+) | length=774 | sequence_SO=chromosome |	278	138.063	251	159.315
PF3D7_0524700 | organism=Plasmodium_falciparum_3D7 | product=mitochondrial import receptor subunit TOM22, putative (TOM22) | location=Pf3D7_05_v3:1019585-1019902(-) | length=318 | sequence_SO=chromosome |	53	64.0654	65	100.418
PF3D7_0524800 | organism=Plasmodium_falciparum_3D7 | product=ubiquitin fusion degradation protein UFD1, putative | location=Pf3D7_05_v3:1021408-1024307(-) | length=2103 | sequence_SO=chromosome |	41	7.4941	41	9.57786
PF3D7_0524900 | organism=Plasmodium_falciparum_3D7 | product=tRNA-YW synthesizing protein, putative | location=Pf3D7_05_v3:1027396-1030362(+) | length=2967 | sequence_SO=chromosome |	226	29.2797	136	22.5188
PF3D7_0525000 | organism=Plasmodium_falciparum_3D7 | product=zinc finger protein, putative | location=Pf3D7_05_v3:1036229-1038343(+) | length=2115 | sequence_SO=chromosome |	145	26.3532	99	22.9958
PF3D7_0525100 | organism=Plasmodium_falciparum_3D7 | product=acyl-CoA synthetase (ACS10) | location=Pf3D7_05_v3:1041745-1043766(+) | length=2022 | sequence_SO=chromosome |	1110	211.017	1349	327.759
PF3D7_0525200 | organism=Plasmodium_falciparum_3D7 | product=conserved Plasmodium protein, unknown function | location=Pf3D7_05_v3:1045462-1051253(+) | length=5550 | sequence_SO=chromosome |	2328	161.237	1291	114.277
PF3D7_0525300 | organism=Plasmodium_falciparum_3D7 | product=conserved Plasmodium protein, unknown function | location=Pf3D7_05_v3:1052468-1053913(-) | length=1446 | sequence_SO=chromosome |	35	9.30411	88	29.8977
PF3D7_0525400 | organism=Plasmodium_falciparum_3D7 | product=G-protein coupled receptor, putative | location=Pf3D7_05_v3:1057651-1059054(+) | length=1404 | sequence_SO=chromosome |	102	27.926	140	48.9875
PF3D7_0525500 | organism=Plasmodium_falciparum_3D7 | product=WD repeat-containing protein, putative | location=Pf3D7_05_v3:1059918-1065509(-) | length=5592 | sequence_SO=chromosome |	96	6.59901	65	5.71045
PF3D7_0525600 | organism=Plasmodium_falciparum_3D7 | product=RNA methyltransferase, putative | location=Pf3D7_05_v3:1066526-1067712(-) | length=1056 | sequence_SO=chromosome |	107	38.9489	126	58.6179
PF3D7_0525700 | organism=Plasmodium_falciparum_3D7 | product=conserved Plasmodium protein, unknown function | location=Pf3D7_05_v3:1068516-1069285(+) | length=396 | sequence_SO=chromosome |	58	56.2999	57	70.7137
PF3D7_0525800 | organism=Plasmodium_falciparum_3D7 | product=inner membrane complex protein 1g, putative (IMC1g) | location=Pf3D7_05_v3:1071247-1072149(+) | length=903 | sequence_SO=chromosome |	373	158.78	1101	598.995
PF3D7_0525900 | organism=Plasmodium_falciparum_3D7 | product=NIMA related kinase 2 (NEK2) | location=Pf3D7_05_v3:1073646-1075644(+) | length=861 | sequence_SO=chromosome |	0	0	0	0
PF3D7_0526000 | organism=Plasmodium_falciparum_3D7 | product=RAP protein, putative | location=Pf3D7_05_v3:1075913-1078333(-) | length=2421 | sequence_SO=chromosome |	142	22.546	66	13.3929
PF3D7_0526100 | organism=Plasmodium_falciparum_3D7 | product=conserved Plasmodium membrane protein, unknown function | location=Pf3D7_05_v3:1079779-1081008(+) | length=1230 | sequence_SO=chromosome |	66	20.6259	76	30.3552
PF3D7_0526200.1 | organism=Plasmodium_falciparum_3D7 | product=ADP-ribosylation factor GTPase-activating protein, putative | location=Pf3D7_05_v3:1081558-1083816(-) | length=1521 | sequence_SO=chromosome |	214	54.0828	193	62.3379
PF3D7_0526200.2 | organism=Plasmodium_falciparum_3D7 | product=ADP-ribosylation factor GTPase-activating protein, putative | location=Pf3D7_05_v3:1081558-1083816(-) | length=1518 | sequence_SO=chromosome |	100	25.3223	131	42.3959
PF3D7_0526300 | organism=Plasmodium_falciparum_3D7 | product=nucleolar Jumonji domain interacting protein, putative | location=Pf3D7_05_v3:1085623-1086594(-) | length=972 | sequence_SO=chromosome |	57	22.5415	59	29.8201
PF3D7_0526400 | organism=Plasmodium_falciparum_3D7 | product=conserved Plasmodium protein, unknown function | location=Pf3D7_05_v3:1088423-1089508(+) | length=1086 | sequence_SO=chromosome |	113	39.9967	83	37.5467
PF3D7_0526500 | organism=Plasmodium_falciparum_3D7 | product=conserved Plasmodium protein, unknown function | location=Pf3D7_05_v3:1090930-1095084(+) | length=4155 | sequence_SO=chromosome |	215	19.8904	207	24.475
PF3D7_0526600 | organism=Plasmodium_falciparum_3D7 | product=conserved Plasmodium protein, unknown function | location=Pf3D7_05_v3:1101203-1114777(+) | length=13575 | sequence_SO=chromosome |	170	4.81376	469	16.9729
PF3D7_0526700 | organism=Plasmodium_falciparum_3D7 | product=conserved Plasmodium protein, unknown function | location=Pf3D7_05_v3:1117261-1119651(-) | length=2391 | sequence_SO=chromosome |	343	55.1429	417	85.6802
PF3D7_0526800 | organism=Plasmodium_falciparum_3D7 | product=conserved Plasmodium protein, unknown function | location=Pf3D7_05_v3:1120704-1121810(-) | length=1107 | sequence_SO=chromosome |	279	96.8794	161	71.45
PF3D7_0526900 | organism=Plasmodium_falciparum_3D7 | product=transmembrane emp24 domain-containing protein, putative | location=Pf3D7_05_v3:1123610-1124595(+) | length=645 | sequence_SO=chromosome |	422	251.494	463	352.651
PF3D7_0527000 | organism=Plasmodium_falciparum_3D7 | product=DNA replication licensing factor MCM3, putative (MCM3) | location=Pf3D7_05_v3:1125099-1128146(-) | length=2889 | sequence_SO=chromosome |	3150	419.12	4315	733.765
PF3D7_0527100 | organism=Plasmodium_falciparum_3D7 | product=ubiquitin-conjugating enzyme E2 N, putative (UBC13) | location=Pf3D7_05_v3:1129959-1130754(-) | length=459 | sequence_SO=chromosome |	1025	858.393	496	530.876
PF3D7_0527200 | organism=Plasmodium_falciparum_3D7 | product=ubiquitin carboxyl-terminal hydrolase 14, putative (USP14) | location=Pf3D7_05_v3:1132937-1134854(-) | length=1818 | sequence_SO=chromosome |	1013	214.186	1167	315.356
PF3D7_0527300 | organism=Plasmodium_falciparum_3D7 | product=methionine aminopeptidase 1a, putative (METAP1a) | location=Pf3D7_05_v3:1135976-1137870(-) | length=984 | sequence_SO=chromosome |	209	81.6444	126	62.9071
PF3D7_0527400 | organism=Plasmodium_falciparum_3D7 | product=conserved Plasmodium protein, unknown function | location=Pf3D7_05_v3:1140627-1141154(+) | length=528 | sequence_SO=chromosome |	21	15.2883	32	29.7742
PF3D7_0527500 | organism=Plasmodium_falciparum_3D7 | product=Hsc70-interacting protein (HIP) | location=Pf3D7_05_v3:1143618-1145359(+) | length=1377 | sequence_SO=chromosome |	2467	688.668	1499	534.8
PF3D7_0527600 | organism=Plasmodium_falciparum_3D7 | product=conserved Plasmodium protein, unknown function | location=Pf3D7_05_v3:1145857-1148810(-) | length=1368 | sequence_SO=chromosome |	261	73.3381	211	75.774
PF3D7_0527700 | organism=Plasmodium_falciparum_3D7 | product=tRNA Glutamic acid | location=Pf3D7_05_v3:1150234-1150306(+) | length=73 | sequence_SO=chromosome |	0	0	0	0
PF3D7_0527800 | organism=Plasmodium_falciparum_3D7 | product=tRNA Leucine | location=Pf3D7_05_v3:1151227-1151309(-) | length=83 | sequence_SO=chromosome |	0	0	0	0
PF3D7_0527900 | organism=Plasmodium_falciparum_3D7 | product=RNA helicase 1 | location=Pf3D7_05_v3:1153676-1155673(+) | length=1998 | sequence_SO=chromosome |	230	44.2494	234	57.5366
PF3D7_0528000 | organism=Plasmodium_falciparum_3D7 | product=proteasome maturation factor UMP1, putative (UMP1) | location=Pf3D7_05_v3:1156205-1156579(-) | length=375 | sequence_SO=chromosome |	122	125.056	53	69.4334
PF3D7_0528100 | organism=Plasmodium_falciparum_3D7 | product=AP-1 complex subunit beta, putative | location=Pf3D7_05_v3:1157840-1161553(-) | length=2790 | sequence_SO=chromosome |	696	95.8915	995	175.204
PF3D7_0528200 | organism=Plasmodium_falciparum_3D7 | product=eukaryotic translation initiation factor 3 subunit E, putative (EIF3E) | location=Pf3D7_05_v3:1163408-1165072(-) | length=1554 | sequence_SO=chromosome |	520	128.626	480	151.745
PF3D7_0528300 | organism=Plasmodium_falciparum_3D7 | product=conserved Plasmodium protein, unknown function | location=Pf3D7_05_v3:1166520-1168010(-) | length=1491 | sequence_SO=chromosome |	86	22.1715	118	38.8802
PF3D7_0528400 | organism=Plasmodium_falciparum_3D7 | product=palmitoyltransferase (DHHC7) | location=Pf3D7_05_v3:1171659-1173890(+) | length=1221 | sequence_SO=chromosome |	595	187.317	488	196.349
PF3D7_0528500 | organism=Plasmodium_falciparum_3D7 | product=F-actin-capping protein subunit alpha, putative (CPalpha) | location=Pf3D7_05_v3:1174907-1177067(+) | length=924 | sequence_SO=chromosome |	87	36.1928	71	37.7494
PF3D7_0528600 | organism=Plasmodium_falciparum_3D7 | product=conserved Plasmodium protein, unknown function | location=Pf3D7_05_v3:1176969-1177286(-) | length=318 | sequence_SO=chromosome |	11	13.2966	11	16.9938
PF3D7_0528700 | organism=Plasmodium_falciparum_3D7 | product=peptidyl-prolyl cis-trans isomerase (CYP23) | location=Pf3D7_05_v3:1178276-1178890(-) | length=615 | sequence_SO=chromosome |	241	150.632	184	146.983
PF3D7_0528800 | organism=Plasmodium_falciparum_3D7 | product=nucleolar preribosomal GTPase, putative | location=Pf3D7_05_v3:1180425-1182038(-) | length=1614 | sequence_SO=chromosome |	112	26.6741	54	16.4367
PF3D7_0528900 | organism=Plasmodium_falciparum_3D7 | product=conserved Plasmodium protein, unknown function | location=Pf3D7_05_v3:1183916-1185639(-) | length=687 | sequence_SO=chromosome |	0	0	3	2.1453
PF3D7_0529000 | organism=Plasmodium_falciparum_3D7 | product=conserved Plasmodium protein, unknown function | location=Pf3D7_05_v3:1186787-1188946(-) | length=2160 | sequence_SO=chromosome |	511	90.9373	745	169.444
PF3D7_0529100 | organism=Plasmodium_falciparum_3D7 | product=conserved Plasmodium protein, unknown function | location=Pf3D7_05_v3:1191000-1191682(-) | length=552 | sequence_SO=chromosome |	126	87.7418	119	105.909
PF3D7_0529200 | organism=Plasmodium_falciparum_3D7 | product=sugar transporter, putative | location=Pf3D7_05_v3:1192973-1195332(+) | length=1647 | sequence_SO=chromosome |	18	4.20101	24	7.15882
PF3D7_0529300 | organism=Plasmodium_falciparum_3D7 | product=apicoplast TIC22 protein (TIC22) | location=Pf3D7_05_v3:1196315-1197389(+) | length=840 | sequence_SO=chromosome |	55	25.1686	52	30.4122
PF3D7_0529400.1 | organism=Plasmodium_falciparum_3D7 | product=conserved Plasmodium protein, unknown function | location=Pf3D7_05_v3:1199165-1205187(+) | length=4749 | sequence_SO=chromosome |	1686	136.468	2000	206.896
PF3D7_0529400.2 | organism=Plasmodium_falciparum_3D7 | product=conserved Plasmodium protein, unknown function | location=Pf3D7_05_v3:1199165-1205187(+) | length=4509 | sequence_SO=chromosome |	86	7.33151	171	18.6312
PF3D7_0529500 | organism=Plasmodium_falciparum_3D7 | product=cell cycle regulator protein, putative | location=Pf3D7_05_v3:1206473-1207679(+) | length=540 | sequence_SO=chromosome |	83	59.0826	63	57.3153
PF3D7_0529600 | organism=Plasmodium_falciparum_3D7 | product=tRNA Arginine | location=Pf3D7_05_v3:1208390-1208462(+) | length=73 | sequence_SO=chromosome |	0	0	0	0
PF3D7_0529700 | organism=Plasmodium_falciparum_3D7 | product=conserved Plasmodium protein, unknown function | location=Pf3D7_05_v3:1209006-1212102(-) | length=2961 | sequence_SO=chromosome |	53	6.88038	38	6.30477
PF3D7_0529800 | organism=Plasmodium_falciparum_3D7 | product=conserved Plasmodium protein, unknown function | location=Pf3D7_05_v3:1213533-1219376(+) | length=5721 | sequence_SO=chromosome |	1635	109.855	980	84.1546
PF3D7_0529900 | organism=Plasmodium_falciparum_3D7 | product=RING zinc finger protein, putative | location=Pf3D7_05_v3:1220777-1221992(-) | length=855 | sequence_SO=chromosome |	368	165.446	231	132.73
PF3D7_0530000 | organism=Plasmodium_falciparum_3D7 | product=conserved Plasmodium protein, unknown function | location=Pf3D7_05_v3:1224598-1224891(-) | length=294 | sequence_SO=chromosome |	54	70.6027	41	68.511
PF3D7_0530100 | organism=Plasmodium_falciparum_3D7 | product=SNARE protein, putative (SYN6) | location=Pf3D7_05_v3:1226883-1227757(+) | length=678 | sequence_SO=chromosome |	150	85.0426	168	121.732
PF3D7_0530200 | organism=Plasmodium_falciparum_3D7 | product=phosphoenolpyruvate/phosphate translocator (PPT) | location=Pf3D7_05_v3:1229077-1230651(-) | length=1575 | sequence_SO=chromosome |	310	75.6582	330	102.934
PF3D7_0530300 | organism=Plasmodium_falciparum_3D7 | product=conserved Plasmodium membrane protein, unknown function | location=Pf3D7_05_v3:1233401-1238086(+) | length=4341 | sequence_SO=chromosome |	478	42.3266	681	77.0693
PF3D7_0530400 | organism=Plasmodium_falciparum_3D7 | product=conserved Plasmodium protein, unknown function | location=Pf3D7_05_v3:1238633-1243987(-) | length=5355 | sequence_SO=chromosome |	74	5.31187	40	3.66965
PF3D7_0530500 | organism=Plasmodium_falciparum_3D7 | product=conserved Plasmodium membrane protein, unknown function | location=Pf3D7_05_v3:1244751-1248359(+) | length=3030 | sequence_SO=chromosome |	1	0.126862	1	0.162137
PF3D7_0530600 | organism=Plasmodium_falciparum_3D7 | product=XAP-5 DNA binding protein, putative | location=Pf3D7_05_v3:1248368-1249961(-) | length=1344 | sequence_SO=chromosome |	191	54.6272	103	37.6497
PF3D7_0530700 | organism=Plasmodium_falciparum_3D7 | product=conserved Plasmodium protein, unknown function | location=Pf3D7_05_v3:1250737-1254190(+) | length=3252 | sequence_SO=chromosome |	122	14.4206	79	11.9344
PF3D7_0530800 | organism=Plasmodium_falciparum_3D7 | product=CPW-WPC family protein | location=Pf3D7_05_v3:1255221-1257254(+) | length=765 | sequence_SO=chromosome |	11	5.52721	12	7.70626
PF3D7_0530900 | organism=Plasmodium_falciparum_3D7 | product=formin 1 | location=Pf3D7_05_v3:1257723-1265750(-) | length=8028 | sequence_SO=chromosome |	382	18.2907	307	18.7869
PF3D7_0531000 | organism=Plasmodium_falciparum_3D7 | product=conserved Plasmodium protein, unknown function | location=Pf3D7_05_v3:1267410-1269539(+) | length=2130 | sequence_SO=chromosome |	121	21.8364	176	40.5936
PF3D7_0531100 | organism=Plasmodium_falciparum_3D7 | product=conserved Plasmodium protein, unknown function | location=Pf3D7_05_v3:1270388-1278484(-) | length=8097 | sequence_SO=chromosome |	1958	92.953	532	32.2784
PF3D7_0531200 | organism=Plasmodium_falciparum_3D7 | product=mitochondrial ribosomal protein S16 precursor, putative | location=Pf3D7_05_v3:1279958-1280599(-) | length=642 | sequence_SO=chromosome |	62	37.122	33	25.2524
PF3D7_0531300 | organism=Plasmodium_falciparum_3D7 | product=conserved Plasmodium protein, unknown function | location=Pf3D7_05_v3:1281289-1282254(+) | length=888 | sequence_SO=chromosome |	94	40.6902	66	36.5136
PF3D7_0531400 | organism=Plasmodium_falciparum_3D7 | product=conserved Plasmodium protein, unknown function | location=Pf3D7_05_v3:1282591-1286106(-) | length=3516 | sequence_SO=chromosome |	137	14.9778	57	7.96434
PF3D7_0531500 | organism=Plasmodium_falciparum_3D7 | product=unspecified product | location=Pf3D7_05_v3:1288559-1289308(+) | length=750 | sequence_SO=chromosome |	1	0.512523	0	0
PF3D7_0531600 | organism=Plasmodium_falciparum_3D7 | product=18S ribosomal RNA | location=Pf3D7_05_v3:1289601-1291692(+) | length=2092 | sequence_SO=chromosome |	3055	561.338	8050	1890.42
PF3D7_0531700 | organism=Plasmodium_falciparum_3D7 | product=unspecified product | location=Pf3D7_05_v3:1291693-1292051(+) | length=359 | sequence_SO=chromosome |	0	0	0	0
PF3D7_0531800 | organism=Plasmodium_falciparum_3D7 | product=5.8S ribosomal RNA | location=Pf3D7_05_v3:1292052-1292210(+) | length=159 | sequence_SO=chromosome |	0	0	0	0
PF3D7_0531900 | organism=Plasmodium_falciparum_3D7 | product=unspecified product | location=Pf3D7_05_v3:1292211-1292409(+) | length=199 | sequence_SO=chromosome |	0	0	0	0
PF3D7_0532000 | organism=Plasmodium_falciparum_3D7 | product=28S ribosomal RNA | location=Pf3D7_05_v3:1292410-1296199(+) | length=3790 | sequence_SO=chromosome |	2838	287.838	11209	1452.95
PF3D7_0532100 | organism=Plasmodium_falciparum_3D7 | product=early transcribed membrane protein 5 (ETRAMP5) | location=Pf3D7_05_v3:1301224-1301769(+) | length=546 | sequence_SO=chromosome |	4555	3206.79	3003	2702.01
PF3D7_0532200 | organism=Plasmodium_falciparum_3D7 | product=Plasmodium exported protein (PHISTc), unknown function | location=Pf3D7_05_v3:1303662-1304526(-) | length=681 | sequence_SO=chromosome |	84	47.4141	74	53.3837
PF3D7_0532300 | organism=Plasmodium_falciparum_3D7 | product=Plasmodium exported protein (PHISTb), unknown function | location=Pf3D7_05_v3:1308278-1309940(+) | length=1530 | sequence_SO=chromosome |	351	88.1842	140	44.9532
PF3D7_0532400 | organism=Plasmodium_falciparum_3D7 | product=lysine-rich membrane-associated PHISTb protein (LyMP) | location=Pf3D7_05_v3:1312471-1314154(+) | length=1587 | sequence_SO=chromosome |	1316	318.753	713	220.717
PF3D7_0532500 | organism=Plasmodium_falciparum_3D7 | product=Plasmodium exported protein, unknown function | location=Pf3D7_05_v3:1316342-1316846(+) | length=366 | sequence_SO=chromosome |	31	32.5578	10	13.4228
PF3D7_0532600 | organism=Plasmodium_falciparum_3D7 | product=Plasmodium exported protein, unknown function | location=Pf3D7_05_v3:1318531-1319229(-) | length=486 | sequence_SO=chromosome |	45	35.5919	3	3.03256
PF3D7_0532700 | organism=Plasmodium_falciparum_3D7 | product=erythrocyte membrane protein 1 (PfEMP1), pseudogene (VAR) | location=Pf3D7_05_v3:1322400-1323249(-) | length=849 | sequence_SO=chromosome |	1	0.452759	0	0
PF3D7_0532800 | organism=Plasmodium_falciparum_3D7 | product=stevor, pseudogene | location=Pf3D7_05_v3:1324239-1325027(-) | length=786 | sequence_SO=chromosome |	0	0	0	0
PF3D7_0532900 | organism=Plasmodium_falciparum_3D7 | product=rifin (RIF) | location=Pf3D7_05_v3:1326245-1327429(+) | length=957 | sequence_SO=chromosome |	0	0	1	0.513348
PF3D7_0533000 | organism=Plasmodium_falciparum_3D7 | product=rifin, pseudogene (RIF) | location=Pf3D7_05_v3:1329555-1330808(+) | length=1029 | sequence_SO=chromosome |	0	0	0	0
PF3D7_0533100 | organism=Plasmodium_falciparum_3D7 | product=erythrocyte membrane protein 1 (PfEMP1), truncated, pseudogene (VAR1CSA) | location=Pf3D7_05_v3:1333470-1342964(+) | length=9495 | sequence_SO=chromosome |	62	2.50999	110	5.69143
PF3D7_0600100 | organism=Plasmodium_falciparum_3D7 | product=erythrocyte membrane protein 1 (PfEMP1), pseudogene (VAR) | location=Pf3D7_06_v3:653-1432(-) | length=780 | sequence_SO=chromosome |	0	0	0	0
PF3D7_0600200 | organism=Plasmodium_falciparum_3D7 | product=erythrocyte membrane protein 1, PfEMP1 (VAR) | location=Pf3D7_06_v3:3503-12835(+) | length=8640 | sequence_SO=chromosome |	30	1.3347	15	0.852907
PF3D7_0600300 | organism=Plasmodium_falciparum_3D7 | product=rifin (RIF) | location=Pf3D7_06_v3:15065-16410(-) | length=1116 | sequence_SO=chromosome |	9	3.09994	18	7.92378
PF3D7_0600400 | organism=Plasmodium_falciparum_3D7 | product=erythrocyte membrane protein 1, PfEMP1 (VAR) | location=Pf3D7_06_v3:18586-22721(-) | length=3978 | sequence_SO=chromosome |	0	0	0	0
PF3D7_0600500 | organism=Plasmodium_falciparum_3D7 | product=rifin (RIF) | location=Pf3D7_06_v3:26557-27830(+) | length=1119 | sequence_SO=chromosome |	7	2.4046	4	1.75612
PF3D7_0600600 | organism=Plasmodium_falciparum_3D7 | product=erythrocyte membrane protein 1 (PfEMP1), exon 2 (VAR) | location=Pf3D7_06_v3:29618-31484(-) | length=1323 | sequence_SO=chromosome |	0	0	0	0
PF3D7_0600700 | organism=Plasmodium_falciparum_3D7 | product=rifin (RIF) | location=Pf3D7_06_v3:31965-33244(-) | length=1050 | sequence_SO=chromosome |	0	0	0	0
PF3D7_0600800 | organism=Plasmodium_falciparum_3D7 | product=rifin, pseudogene (RIF) | location=Pf3D7_06_v3:35355-36595(-) | length=1068 | sequence_SO=chromosome |	1	0.359918	0	0
PF3D7_0600900 | organism=Plasmodium_falciparum_3D7 | product=rifin, pseudogene (RIF) | location=Pf3D7_06_v3:38721-39781(-) | length=963 | sequence_SO=chromosome |	0	0	0	0
PF3D7_0601000 | organism=Plasmodium_falciparum_3D7 | product=exported protein family 4 (EPF4) | location=Pf3D7_06_v3:42097-43218(-) | length=930 | sequence_SO=chromosome |	0	0	1	0.528252
PF3D7_0601100 | organism=Plasmodium_falciparum_3D7 | product=exported protein family 3 (EPF3) | location=Pf3D7_06_v3:44450-45216(+) | length=693 | sequence_SO=chromosome |	0	0	0	0
PF3D7_0601200 | organism=Plasmodium_falciparum_3D7 | product=Pfmc-2TM Maurer's cleft two transmembrane protein (MC-2TM) | location=Pf3D7_06_v3:47463-48261(+) | length=705 | sequence_SO=chromosome |	0	0	0	0
PF3D7_0601300 | organism=Plasmodium_falciparum_3D7 | product=exported protein family 1 (EPF1) | location=Pf3D7_06_v3:48874-49722(-) | length=849 | sequence_SO=chromosome |	0	0	0	0
PF3D7_0601400 | organism=Plasmodium_falciparum_3D7 | product=erythrocyte membrane protein 1 (PfEMP1), pseudogene (VAR) | location=Pf3D7_06_v3:51351-52898(+) | length=1548 | sequence_SO=chromosome |	1	0.248316	0	0
PF3D7_0601500 | organism=Plasmodium_falciparum_3D7 | product=Plasmodium exported protein (PHISTb), unknown function | location=Pf3D7_06_v3:65788-67277(-) | length=1404 | sequence_SO=chromosome |	3	0.821352	5	1.74955
PF3D7_0601600 | organism=Plasmodium_falciparum_3D7 | product=tetratricopeptide repeat protein, putative | location=Pf3D7_06_v3:68833-69693(-) | length=861 | sequence_SO=chromosome |	7	3.12514	4	2.28234
PF3D7_0601700 | organism=Plasmodium_falciparum_3D7 | product=Plasmodium exported protein (PHISTa), unknown function, pseudogene | location=Pf3D7_06_v3:70948-71935(+) | length=870 | sequence_SO=chromosome |	10	4.41831	14	7.90556
PF3D7_0601800 | organism=Plasmodium_falciparum_3D7 | product=H/ACA snoRNA | location=Pf3D7_06_v3:74254-74362(-) | length=109 | sequence_SO=chromosome |	0	0	0	0
PF3D7_0601900 | organism=Plasmodium_falciparum_3D7 | product=conserved Plasmodium protein, unknown function | location=Pf3D7_06_v3:78190-78784(+) | length=387 | sequence_SO=chromosome |	188	186.733	76	96.4776
PF3D7_0602000 | organism=Plasmodium_falciparum_3D7 | product=conserved Plasmodium protein, unknown function | location=Pf3D7_06_v3:82609-86922(-) | length=4314 | sequence_SO=chromosome |	75	6.68276	64	7.28826
PF3D7_0602100 | organism=Plasmodium_falciparum_3D7 | product=ATP-dependent RNA helicase, putative | location=Pf3D7_06_v3:92506-96668(+) | length=4053 | sequence_SO=chromosome |	252	23.9001	138	16.7273
PF3D7_0602200 | organism=Plasmodium_falciparum_3D7 | product=MYND finger protein, putative | location=Pf3D7_06_v3:97890-98951(+) | length=759 | sequence_SO=chromosome |	102	51.6575	88	56.9593
PF3D7_0602300 | organism=Plasmodium_falciparum_3D7 | product=liver merozoite formation protein, putative (PALM) | location=Pf3D7_06_v3:99781-100725(+) | length=945 | sequence_SO=chromosome |	3	1.22029	2	1.03973
PF3D7_0602400 | organism=Plasmodium_falciparum_3D7 | product=elongation factor G (EF-G) | location=Pf3D7_06_v3:101385-104561(-) | length=2814 | sequence_SO=chromosome |	460	62.836	596	104.051
PF3D7_0602500 | organism=Plasmodium_falciparum_3D7 | product=geranylgeranyltransferase, putative | location=Pf3D7_06_v3:105503-106642(+) | length=1140 | sequence_SO=chromosome |	118	39.788	131	56.4534
PF3D7_0602600 | organism=Plasmodium_falciparum_3D7 | product=conserved Plasmodium protein, unknown function | location=Pf3D7_06_v3:107037-111664(-) | length=3894 | sequence_SO=chromosome |	212	20.9274	211	26.6201
PF3D7_0602700 | organism=Plasmodium_falciparum_3D7 | product=conserved Plasmodium protein, unknown function | location=Pf3D7_06_v3:113824-115224(-) | length=1401 | sequence_SO=chromosome |	7	1.92059	4	1.40264
PF3D7_0602800 | organism=Plasmodium_falciparum_3D7 | product=JmjC domain containing protein (JmjC2) | location=Pf3D7_06_v3:116084-118024(+) | length=1941 | sequence_SO=chromosome |	34	6.73331	13	3.29035
PF3D7_0602900 | organism=Plasmodium_falciparum_3D7 | product=conserved Plasmodium protein, unknown function | location=Pf3D7_06_v3:118638-120203(-) | length=1413 | sequence_SO=chromosome |	149	40.534	145	50.4138
PF3D7_0603000 | organism=Plasmodium_falciparum_3D7 | product=conserved Plasmodium protein, unknown function | location=Pf3D7_06_v3:122634-124412(+) | length=1779 | sequence_SO=chromosome |	348	75.1932	298	82.2933
PF3D7_0603100 | organism=Plasmodium_falciparum_3D7 | product=conserved Plasmodium protein, unknown function | location=Pf3D7_06_v3:125458-126816(-) | length=1359 | sequence_SO=chromosome |	99	28.0021	89	32.1732
PF3D7_0603200 | organism=Plasmodium_falciparum_3D7 | product=mitochondrial chaperone BCS1, putative | location=Pf3D7_06_v3:128621-130036(+) | length=1416 | sequence_SO=chromosome |	186	50.4922	225	78.0626
PF3D7_0603300 | organism=Plasmodium_falciparum_3D7 | product=dihydroorotate dehydrogenase (DHODH) | location=Pf3D7_06_v3:130329-132038(-) | length=1710 | sequence_SO=chromosome |	141	31.6955	122	35.05
PF3D7_0603400 | organism=Plasmodium_falciparum_3D7 | product=trophozoite exported protein 1 (TEX1) | location=Pf3D7_06_v3:133150-136461(-) | length=3312 | sequence_SO=chromosome |	360	41.7818	325	48.2078
PF3D7_0603500 | organism=Plasmodium_falciparum_3D7 | product=cation/H+ antiporter (CAX) | location=Pf3D7_06_v3:139193-140518(+) | length=1326 | sequence_SO=chromosome |	208	60.2969	306	113.371
PF3D7_0603600 | organism=Plasmodium_falciparum_3D7 | product=conserved Plasmodium protein, unknown function | location=Pf3D7_06_v3:141418-148943(-) | length=7107 | sequence_SO=chromosome |	30	1.62259	40	2.76502
PF3D7_0603700 | organism=Plasmodium_falciparum_3D7 | product=phenylalanine--tRNA ligase (mFRS) | location=Pf3D7_06_v3:151055-152386(+) | length=1332 | sequence_SO=chromosome |	42	12.1205	56	20.6542
PF3D7_0603800 | organism=Plasmodium_falciparum_3D7 | product=centrosomal protein CEP76, putative (CEP76) | location=Pf3D7_06_v3:152541-160455(-) | length=5481 | sequence_SO=chromosome |	346	24.2656	857	76.8148
PF3D7_0603900 | organism=Plasmodium_falciparum_3D7 | product=conserved Plasmodium protein, unknown function | location=Pf3D7_06_v3:161254-162381(-) | length=1128 | sequence_SO=chromosome |	7	2.38541	4	1.74211
PF3D7_0604000 | organism=Plasmodium_falciparum_3D7 | product=conserved Plasmodium protein, unknown function | location=Pf3D7_06_v3:163828-169860(-) | length=6033 | sequence_SO=chromosome |	36	2.29374	24	1.95435
PF3D7_0604100 | organism=Plasmodium_falciparum_3D7 | product=transcription factor with AP2 domain(s) (SIP2) | location=Pf3D7_06_v3:171301-177240(-) | length=5940 | sequence_SO=chromosome |	1759	113.829	1519	125.631
PF3D7_0604200 | organism=Plasmodium_falciparum_3D7 | product=mitochondrial ribosomal protein L41, putative | location=Pf3D7_06_v3:180936-181481(+) | length=282 | sequence_SO=chromosome |	3	4.08928	3	5.22632
PF3D7_0604300 | organism=Plasmodium_falciparum_3D7 | product=conserved Plasmodium protein, unknown function | location=Pf3D7_06_v3:182216-184537(+) | length=2322 | sequence_SO=chromosome |	298	49.332	221	46.7578
PF3D7_0604400 | organism=Plasmodium_falciparum_3D7 | product=conserved Plasmodium protein, unknown function | location=Pf3D7_06_v3:184892-185843(+) | length=537 | sequence_SO=chromosome |	0	0	1	0.91485
PF3D7_0604500 | organism=Plasmodium_falciparum_3D7 | product=conserved Plasmodium protein, unknown function | location=Pf3D7_06_v3:189012-198078(+) | length=8625 | sequence_SO=chromosome |	12181	542.874	3832	218.268
PF3D7_0604600 | organism=Plasmodium_falciparum_3D7 | product=DNA helicase, putative | location=Pf3D7_06_v3:198862-204355(+) | length=5139 | sequence_SO=chromosome |	83	6.20833	36	3.4415
PF3D7_0604700 | organism=Plasmodium_falciparum_3D7 | product=glyoxalase I (GILP) | location=Pf3D7_06_v3:204640-206207(-) | length=924 | sequence_SO=chromosome |	311	129.379	267	141.959
PF3D7_0604800 | organism=Plasmodium_falciparum_3D7 | product=RAP protein, putative | location=Pf3D7_06_v3:206855-211159(-) | length=4305 | sequence_SO=chromosome |	58	5.17881	25	2.85293
PF3D7_0604900 | organism=Plasmodium_falciparum_3D7 | product=conserved Plasmodium protein, unknown function | location=Pf3D7_06_v3:212415-213032(-) | length=288 | sequence_SO=chromosome |	14	18.6858	9	15.3523
PF3D7_0605000 | organism=Plasmodium_falciparum_3D7 | product=50S ribosomal protein L24, putative | location=Pf3D7_06_v3:213558-214142(+) | length=585 | sequence_SO=chromosome |	37	24.312	21	17.6355
PF3D7_0605100 | organism=Plasmodium_falciparum_3D7 | product=RNA-binding protein, putative | location=Pf3D7_06_v3:217240-219507(+) | length=2268 | sequence_SO=chromosome |	359	60.8452	308	66.7163
PF3D7_0605200 | organism=Plasmodium_falciparum_3D7 | product=conserved Plasmodium protein, unknown function | location=Pf3D7_06_v3:220407-221813(-) | length=630 | sequence_SO=chromosome |	115	70.1669	148	115.41
PF3D7_0605300 | organism=Plasmodium_falciparum_3D7 | product=serine/threonine protein kinase (ARK1) | location=Pf3D7_06_v3:222739-224287(+) | length=1062 | sequence_SO=chromosome |	109	39.4527	196	90.6683
PF3D7_0605400 | organism=Plasmodium_falciparum_3D7 | product=calcium-binding protein, putative | location=Pf3D7_06_v3:224613-225095(-) | length=483 | sequence_SO=chromosome |	10	7.95844	12	12.2056
PF3D7_0605500 | organism=Plasmodium_falciparum_3D7 | product=cyclin dependent kinase binding protein, putative | location=Pf3D7_06_v3:225346-227446(-) | length=1824 | sequence_SO=chromosome |	133	28.0286	224	60.3319
PF3D7_0605600 | organism=Plasmodium_falciparum_3D7 | product=nucleoside diphosphate kinase, putative | location=Pf3D7_06_v3:228132-234835(-) | length=5487 | sequence_SO=chromosome |	14	0.980772	9	0.805808
PF3D7_0605700 | organism=Plasmodium_falciparum_3D7 | product=conserved Plasmodium protein, unknown function | location=Pf3D7_06_v3:236397-237251(+) | length=855 | sequence_SO=chromosome |	12	5.39498	12	6.89508
PF3D7_0605800 | organism=Plasmodium_falciparum_3D7 | product=DNA repair protein RAD50, putative (RAD50) | location=Pf3D7_06_v3:237811-244521(-) | length=6711 | sequence_SO=chromosome |	1452	83.1676	709	51.9019
PF3D7_0605900 | organism=Plasmodium_falciparum_3D7 | product=long chain polyunsaturated fatty acid elongation enzyme, putative | location=Pf3D7_06_v3:247640-249166(+) | length=882 | sequence_SO=chromosome |	94	40.967	75	41.775
PF3D7_0606000 | organism=Plasmodium_falciparum_3D7 | product=conserved Plasmodium protein, unknown function | location=Pf3D7_06_v3:250612-253803(-) | length=3192 | sequence_SO=chromosome |	482	58.0442	700	107.736
PF3D7_0606100 | organism=Plasmodium_falciparum_3D7 | product=RNA-binding protein, putative | location=Pf3D7_06_v3:257604-259974(+) | length=1749 | sequence_SO=chromosome |	433	95.1641	258	72.4693
PF3D7_0606200 | organism=Plasmodium_falciparum_3D7 | product=ubiquitin-conjugating enzyme E2, putative | location=Pf3D7_06_v3:261031-261945(-) | length=468 | sequence_SO=chromosome |	73	59.9587	32	33.5914
PF3D7_0606300 | organism=Plasmodium_falciparum_3D7 | product=conserved Plasmodium protein, unknown function | location=Pf3D7_06_v3:262826-263194(+) | length=369 | sequence_SO=chromosome |	16	16.6674	9	11.9823
PF3D7_0606400 | organism=Plasmodium_falciparum_3D7 | product=conserved Plasmodium protein, unknown function | location=Pf3D7_06_v3:263936-264830(-) | length=378 | sequence_SO=chromosome |	0	0	1	1.29967
PF3D7_0606500 | organism=Plasmodium_falciparum_3D7 | product=polypyrimidine tract binding protein, putative | location=Pf3D7_06_v3:265839-268399(-) | length=1992 | sequence_SO=chromosome |	367	70.8193	250	61.6559
PF3D7_0606600 | organism=Plasmodium_falciparum_3D7 | product=conserved Plasmodium protein, unknown function | location=Pf3D7_06_v3:270332-277762(-) | length=7245 | sequence_SO=chromosome |	420	22.2836	428	29.0221
PF3D7_0606700 | organism=Plasmodium_falciparum_3D7 | product=coatomer alpha subunit, putative | location=Pf3D7_06_v3:282049-287017(+) | length=4539 | sequence_SO=chromosome |	661	55.9779	1164	125.984
PF3D7_0606800 | organism=Plasmodium_falciparum_3D7 | product=probable protein, unknown function | location=Pf3D7_06_v3:288377-289276(-) | length=900 | sequence_SO=chromosome |	244	104.213	287	156.662
PF3D7_0606900 | organism=Plasmodium_falciparum_3D7 | product=glutaredoxin-like protein (GLP2) | location=Pf3D7_06_v3:290426-291085(-) | length=660 | sequence_SO=chromosome |	152	88.5268	71	52.8492
PF3D7_0607000 | organism=Plasmodium_falciparum_3D7 | product=translation initiation factor IF-2, putative | location=Pf3D7_06_v3:293864-296797(+) | length=2934 | sequence_SO=chromosome |	1764	231.107	873	146.177
PF3D7_0607100 | organism=Plasmodium_falciparum_3D7 | product=MYND finger protein, putative | location=Pf3D7_06_v3:297941-301197(+) | length=1419 | sequence_SO=chromosome |	0	0	0	0
PF3D7_0607200 | organism=Plasmodium_falciparum_3D7 | product=RING zinc finger protein, putative | location=Pf3D7_06_v3:301874-303290(-) | length=1290 | sequence_SO=chromosome |	83	24.7322	46	17.5183
PF3D7_0607300 | organism=Plasmodium_falciparum_3D7 | product=uroporphyrinogen III decarboxylase (UROD) | location=Pf3D7_06_v3:304638-306042(+) | length=1242 | sequence_SO=chromosome |	42	12.9988	28	11.0754
PF3D7_0607400 | organism=Plasmodium_falciparum_3D7 | product=G-protein associated signal transduction protein, putative | location=Pf3D7_06_v3:306384-309961(-) | length=1902 | sequence_SO=chromosome |	237	47.8975	358	92.4691
PF3D7_0607500 | organism=Plasmodium_falciparum_3D7 | product=para-hydroxybenzoate--polyprenyltransferase, putative (COQ2) | location=Pf3D7_06_v3:311550-313115(+) | length=1566 | sequence_SO=chromosome |	103	25.2825	82	25.7244
PF3D7_0607600 | organism=Plasmodium_falciparum_3D7 | product=spindle assembly abnormal protein 6, putative (SAS6) | location=Pf3D7_06_v3:313856-316882(-) | length=2586 | sequence_SO=chromosome |	777	115.496	699	132.792
PF3D7_0607700 | organism=Plasmodium_falciparum_3D7 | product=conserved Plasmodium protein, unknown function | location=Pf3D7_06_v3:320740-328998(+) | length=8259 | sequence_SO=chromosome |	1530	71.2097	1119	66.562
PF3D7_0607800 | organism=Plasmodium_falciparum_3D7 | product=GTP-binding protein, putative | location=Pf3D7_06_v3:329537-331725(-) | length=2025 | sequence_SO=chromosome |	91	17.2739	76	18.4379
PF3D7_0607900 | organism=Plasmodium_falciparum_3D7 | product=conserved Plasmodium protein, unknown function | location=Pf3D7_06_v3:332343-334934(+) | length=2592 | sequence_SO=chromosome |	133	19.7238	113	21.4174
PF3D7_0608000 | organism=Plasmodium_falciparum_3D7 | product=diphthine methyltransferase, putative (DPH7) | location=Pf3D7_06_v3:335107-337368(-) | length=1038 | sequence_SO=chromosome |	101	37.4024	95	44.9625
PF3D7_0608100 | organism=Plasmodium_falciparum_3D7 | product=conserved Plasmodium protein, unknown function | location=Pf3D7_06_v3:337792-341760(+) | length=3969 | sequence_SO=chromosome |	1139	110.311	671	83.0549
PF3D7_0608200 | organism=Plasmodium_falciparum_3D7 | product=conserved Plasmodium protein, unknown function | location=Pf3D7_06_v3:341874-342821(-) | length=471 | sequence_SO=chromosome |	12	9.79344	5	5.21523
PF3D7_0608300 | organism=Plasmodium_falciparum_3D7 | product=conserved Plasmodium protein, unknown function | location=Pf3D7_06_v3:343212-347507(+) | length=4296 | sequence_SO=chromosome |	280	25.0535	84	9.60592
PF3D7_0608310 | organism=Plasmodium_falciparum_3D7 | product=sorting assembly machinery 50 kDa subunit, putative (SAM50) | location=Pf3D7_06_v3:348010-349371(+) | length=1362 | sequence_SO=chromosome |	112	31.6094	58	20.9206
PF3D7_0608400 | organism=Plasmodium_falciparum_3D7 | product=conserved Plasmodium protein, unknown function | location=Pf3D7_06_v3:349946-350515(-) | length=321 | sequence_SO=chromosome |	10	11.9748	4	6.1218
PF3D7_0608500 | organism=Plasmodium_falciparum_3D7 | product=proteasome subunit alpha type-2, putative | location=Pf3D7_06_v3:351780-352775(-) | length=708 | sequence_SO=chromosome |	1319	716.121	1167	809.77
PF3D7_0608600 | organism=Plasmodium_falciparum_3D7 | product=conserved Plasmodium protein, unknown function | location=Pf3D7_06_v3:355229-356276(+) | length=852 | sequence_SO=chromosome |	45	20.3024	45	25.9476
PF3D7_0608700 | organism=Plasmodium_falciparum_3D7 | product=T-complex protein 1 subunit zeta (CCT6) | location=Pf3D7_06_v3:358391-360203(+) | length=1632 | sequence_SO=chromosome |	657	154.746	300	90.3078
PF3D7_0608800 | organism=Plasmodium_falciparum_3D7 | product=ornithine aminotransferase (OAT) | location=Pf3D7_06_v3:362635-363879(+) | length=1245 | sequence_SO=chromosome |	940	290.224	809	319.23
PF3D7_0608900 | organism=Plasmodium_falciparum_3D7 | product=conserved Plasmodium protein, unknown function | location=Pf3D7_06_v3:365287-368459(+) | length=2988 | sequence_SO=chromosome |	213	27.4015	167	27.4574
PF3D7_0609000 | organism=Plasmodium_falciparum_3D7 | product=conserved Plasmodium protein, unknown function | location=Pf3D7_06_v3:370261-388494(+) | length=18234 | sequence_SO=chromosome |	2156	45.4508	1601	43.1354
PF3D7_0609100 | organism=Plasmodium_falciparum_3D7 | product=Zn2+ or Fe2+ permease | location=Pf3D7_06_v3:388915-390748(-) | length=1077 | sequence_SO=chromosome |	319	113.854	350	159.653
PF3D7_0609200 | organism=Plasmodium_falciparum_3D7 | product=citrate synthase-like protein, putative | location=Pf3D7_06_v3:392991-394611(+) | length=1398 | sequence_SO=chromosome |	28	7.69885	29	10.191
PF3D7_0609300 | organism=Plasmodium_falciparum_3D7 | product=conserved Plasmodium protein, unknown function | location=Pf3D7_06_v3:396242-399289(+) | length=2964 | sequence_SO=chromosome |	143	18.5453	68	11.2708
PF3D7_0609400 | organism=Plasmodium_falciparum_3D7 | product=mitochondrial cardiolipin synthase, putative (CLS) | location=Pf3D7_06_v3:399813-401624(-) | length=1812 | sequence_SO=chromosome |	89	18.8802	59	15.9962
PF3D7_0609500 | organism=Plasmodium_falciparum_3D7 | product=conserved Plasmodium protein, unknown function | location=Pf3D7_06_v3:402722-407242(+) | length=3204 | sequence_SO=chromosome |	3	0.359918	5	0.766658
PF3D7_0609600 | organism=Plasmodium_falciparum_3D7 | product=hypothetical protein | location=Pf3D7_06_v3:408041-412002(+) | length=3774 | sequence_SO=chromosome |	18	1.83335	18	2.34312
PF3D7_0609700 | organism=Plasmodium_falciparum_3D7 | product=conserved Plasmodium protein, unknown function | location=Pf3D7_06_v3:413652-419781(+) | length=5706 | sequence_SO=chromosome |	720	48.5038	557	47.9565
PF3D7_0609800 | organism=Plasmodium_falciparum_3D7 | product=palmitoyltransferase, putative (DHHC2) | location=Pf3D7_06_v3:421157-422622(-) | length=855 | sequence_SO=chromosome |	113	50.8028	106	60.9065
PF3D7_0609900 | organism=Plasmodium_falciparum_3D7 | product=conserved Plasmodium protein, unknown function | location=Pf3D7_06_v3:425805-431858(+) | length=6054 | sequence_SO=chromosome |	143	9.07964	163	13.2272
PF3D7_0610000 | organism=Plasmodium_falciparum_3D7 | product=mitochondrial ribosomal protein L19 precursor, putative | location=Pf3D7_06_v3:433008-434178(+) | length=942 | sequence_SO=chromosome |	118	48.1511	211	110.041
PF3D7_0610100 | organism=Plasmodium_falciparum_3D7 | product=pre-mRNA-splicing factor SLU7, putative (SLU7) | location=Pf3D7_06_v3:434807-436465(-) | length=1335 | sequence_SO=chromosome |	252	72.5595	150	55.1994
PF3D7_0610200 | organism=Plasmodium_falciparum_3D7 | product=conserved Plasmodium protein, unknown function | location=Pf3D7_06_v3:437663-440545(-) | length=2883 | sequence_SO=chromosome |	870	115.998	331	56.4037
PF3D7_0610300 | organism=Plasmodium_falciparum_3D7 | product=unspecified product | location=Pf3D7_06_v3:442806-443219(-) | length=414 | sequence_SO=chromosome |	0	0	2	2.37331
PF3D7_0617900 | organism=Plasmodium_falciparum_3D7 | product=histone H3 variant, putative (H3.3) | location=Pf3D7_06_v3:754395-754805(+) | length=411 | sequence_SO=chromosome |	482	450.796	227	271.336
PF3D7_0618000 | organism=Plasmodium_falciparum_3D7 | product=conserved Plasmodium membrane protein, unknown function | location=Pf3D7_06_v3:758609-760996(+) | length=2388 | sequence_SO=chromosome |	323	51.9928	464	95.457
PF3D7_0618100 | organism=Plasmodium_falciparum_3D7 | product=conserved Plasmodium protein, unknown function | location=Pf3D7_06_v3:761939-764170(+) | length=2232 | sequence_SO=chromosome |	101	17.3941	82	18.0486
PF3D7_0618200 | organism=Plasmodium_falciparum_3D7 | product=conserved Plasmodium protein, unknown function | location=Pf3D7_06_v3:764667-765492(-) | length=600 | sequence_SO=chromosome |	263	168.492	202	165.396
PF3D7_0618300 | organism=Plasmodium_falciparum_3D7 | product=60S ribosomal protein L27a, putative | location=Pf3D7_06_v3:768792-769456(+) | length=447 | sequence_SO=chromosome |	665	571.859	411	451.709
PF3D7_0618400 | organism=Plasmodium_falciparum_3D7 | product=conserved Plasmodium membrane protein, unknown function | location=Pf3D7_06_v3:770147-772506(-) | length=1797 | sequence_SO=chromosome |	2	0.427816	0	0
PF3D7_0618500 | organism=Plasmodium_falciparum_3D7 | product=malate dehydrogenase (MDH) | location=Pf3D7_06_v3:774529-775470(+) | length=942 | sequence_SO=chromosome |	233	95.078	516	269.106
PF3D7_0618600 | organism=Plasmodium_falciparum_3D7 | product=rhomboid protease ROM10 (ROM10) | location=Pf3D7_06_v3:775980-777835(-) | length=825 | sequence_SO=chromosome |	94	43.7975	75	44.6613
PF3D7_0618700 | organism=Plasmodium_falciparum_3D7 | product=trafficking protein particle complex subunit 6A, putative | location=Pf3D7_06_v3:778692-779636(+) | length=855 | sequence_SO=chromosome |	118	53.0507	65	37.3483
PF3D7_0618800 | organism=Plasmodium_falciparum_3D7 | product=conserved Plasmodium protein, unknown function | location=Pf3D7_06_v3:779849-783296(-) | length=3078 | sequence_SO=chromosome |	92	11.4893	44	7.02276
PF3D7_0618900.1 | organism=Plasmodium_falciparum_3D7 | product=phosphatidylinositol N-acetylglucosaminyltransferase subunit GPI1 | location=Pf3D7_06_v3:784354-788027(+) | length=2190 | sequence_SO=chromosome |	303	53.1831	295	66.1762
PF3D7_0618900.2 | organism=Plasmodium_falciparum_3D7 | product=phosphatidylinositol N-acetylglucosaminyltransferase subunit GPI1 | location=Pf3D7_06_v3:784354-788027(+) | length=1731 | sequence_SO=chromosome |	11	2.4427	8	2.27048
PF3D7_0619000.1 | organism=Plasmodium_falciparum_3D7 | product=conserved Plasmodium protein, unknown function | location=Pf3D7_06_v3:788707-796025(-) | length=5391 | sequence_SO=chromosome |	61	4.34946	84	7.6548
PF3D7_0610400 | organism=Plasmodium_falciparum_3D7 | product=histone H3 (H3) | location=Pf3D7_06_v3:444747-445157(+) | length=411 | sequence_SO=chromosome |	4981	4658.54	1057	1263.45
PF3D7_0610500 | organism=Plasmodium_falciparum_3D7 | product=peptidyl-tRNA hydrolase PTRHD1, putative | location=Pf3D7_06_v3:445761-446363(-) | length=372 | sequence_SO=chromosome |	18	18.5996	6	7.92378
PF3D7_0610600 | organism=Plasmodium_falciparum_3D7 | product=calcium-dependent protein kinase 2 (CDPK2) | location=Pf3D7_06_v3:449291-451461(+) | length=1542 | sequence_SO=chromosome |	286	71.2946	218	69.4538
PF3D7_0610700 | organism=Plasmodium_falciparum_3D7 | product=conserved Plasmodium protein, unknown function | location=Pf3D7_06_v3:452667-453446(+) | length=264 | sequence_SO=chromosome |	9	13.1043	6	11.1653
PF3D7_0610800 | organism=Plasmodium_falciparum_3D7 | product=transketolase (TK) | location=Pf3D7_06_v3:453671-455689(+) | length=2019 | sequence_SO=chromosome |	707	134.604	520	126.529
PF3D7_0610900 | organism=Plasmodium_falciparum_3D7 | product=transcription elongation factor SPT5, putative (SPT5) | location=Pf3D7_06_v3:456747-460589(-) | length=3843 | sequence_SO=chromosome |	995	99.524	560	71.5882
PF3D7_0611000 | organism=Plasmodium_falciparum_3D7 | product=SNARE associated Golgi protein, putative | location=Pf3D7_06_v3:463564-464676(-) | length=864 | sequence_SO=chromosome |	170	75.6328	122	69.3697
PF3D7_0611100 | organism=Plasmodium_falciparum_3D7 | product=succinate dehydrogenase subunit 3, putative (SDH3) | location=Pf3D7_06_v3:466198-466449(-) | length=252 | sequence_SO=chromosome |	24	36.6088	16	31.192
PF3D7_0611200 | organism=Plasmodium_falciparum_3D7 | product=transcription factor with AP2 domain(s), putative (ApiAP2) | location=Pf3D7_06_v3:467481-468642(+) | length=837 | sequence_SO=chromosome |	112	51.436	95	55.7599
PF3D7_0611300 | organism=Plasmodium_falciparum_3D7 | product=conserved Plasmodium protein, unknown function | location=Pf3D7_06_v3:470049-471224(+) | length=843 | sequence_SO=chromosome |	114	51.9819	92	53.6147
PF3D7_0611400 | organism=Plasmodium_falciparum_3D7 | product=SWI/SNF-related matrix-associated actin-dependent regulator of chromatin | location=Pf3D7_06_v3:471658-474150(-) | length=2493 | sequence_SO=chromosome |	227	35.0008	209	41.1858
PF3D7_0611500 | organism=Plasmodium_falciparum_3D7 | product=conserved Plasmodium protein, unknown function | location=Pf3D7_06_v3:482825-483907(-) | length=1083 | sequence_SO=chromosome |	4	1.41973	13	5.89711
PF3D7_0611600 | organism=Plasmodium_falciparum_3D7 | product=conserved Plasmodium protein, unknown function | location=Pf3D7_06_v3:485114-487066(-) | length=1953 | sequence_SO=chromosome |	790	155.489	458	115.209
PF3D7_0611700 | organism=Plasmodium_falciparum_3D7 | product=60S ribosomal protein L39 (RPL39) | location=Pf3D7_06_v3:488579-489287(-) | length=156 | sequence_SO=chromosome |	0	0	0	0
PF3D7_0611800 | organism=Plasmodium_falciparum_3D7 | product=conserved Plasmodium protein, unknown function | location=Pf3D7_06_v3:490858-501140(-) | length=9747 | sequence_SO=chromosome |	2760	108.846	1064	53.6284
PF3D7_0611900 | organism=Plasmodium_falciparum_3D7 | product=lsm12, putative | location=Pf3D7_06_v3:506380-507198(+) | length=531 | sequence_SO=chromosome |	66	47.7776	41	37.9327
PF3D7_0612000 | organism=Plasmodium_falciparum_3D7 | product=conserved Plasmodium protein, unknown function | location=Pf3D7_06_v3:507678-508286(-) | length=255 | sequence_SO=chromosome |	0	0	1	1.92657
PF3D7_0612100 | organism=Plasmodium_falciparum_3D7 | product=eukaryotic translation initiation factor 3 subunit L, putative (EIF3L) | location=Pf3D7_06_v3:509160-511130(-) | length=1971 | sequence_SO=chromosome |	885	172.596	995	248.005
PF3D7_0612200 | organism=Plasmodium_falciparum_3D7 | product=leucine-rich repeat protein (LRR6) | location=Pf3D7_06_v3:512972-519548(-) | length=5595 | sequence_SO=chromosome |	1130	77.6342	1043	91.5816
PF3D7_0612300 | organism=Plasmodium_falciparum_3D7 | product=conserved protein, unknown function | location=Pf3D7_06_v3:520751-521107(+) | length=357 | sequence_SO=chromosome |	11	11.844	5	6.88059
PF3D7_0612400 | organism=Plasmodium_falciparum_3D7 | product=conserved Plasmodium protein, unknown function | location=Pf3D7_06_v3:521228-521938(+) | length=711 | sequence_SO=chromosome |	32	17.3004	27	18.656
PF3D7_0612500 | organism=Plasmodium_falciparum_3D7 | product=conserved Plasmodium protein, unknown function | location=Pf3D7_06_v3:522300-522665(-) | length=366 | sequence_SO=chromosome |	2	2.10051	0	0
PF3D7_0612600 | organism=Plasmodium_falciparum_3D7 | product=PP-loop family protein, putative | location=Pf3D7_06_v3:523657-525105(-) | length=1449 | sequence_SO=chromosome |	362	96.0318	393	133.244
PF3D7_0612700 | organism=Plasmodium_falciparum_3D7 | product=6-cysteine protein (P12) | location=Pf3D7_06_v3:525987-527030(-) | length=1044 | sequence_SO=chromosome |	374	137.704	189	88.9376
PF3D7_0612800 | organism=Plasmodium_falciparum_3D7 | product=6-cysteine protein (P12p) | location=Pf3D7_06_v3:528060-529175(-) | length=1116 | sequence_SO=chromosome |	20	6.88876	23	10.1248
PF3D7_0612900 | organism=Plasmodium_falciparum_3D7 | product=nucleolar GTP-binding protein 1, putative | location=Pf3D7_06_v3:531126-533186(+) | length=2061 | sequence_SO=chromosome |	392	73.1111	291	69.3648
PF3D7_0613000.1 | organism=Plasmodium_falciparum_3D7 | product=conserved Plasmodium protein, unknown function | location=Pf3D7_06_v3:533907-535364(-) | length=366 | sequence_SO=chromosome |	19	19.9548	13	17.4496
PF3D7_0613000.2 | organism=Plasmodium_falciparum_3D7 | product=conserved Plasmodium protein, unknown function | location=Pf3D7_06_v3:533907-535364(-) | length=351 | sequence_SO=chromosome |	17	18.6173	17	23.7939
PF3D7_0613000.3 | organism=Plasmodium_falciparum_3D7 | product=conserved Plasmodium protein, unknown function | location=Pf3D7_06_v3:533907-535364(-) | length=357 | sequence_SO=chromosome |	45	48.4528	30	41.2835
PF3D7_0613100 | organism=Plasmodium_falciparum_3D7 | product=conserved Plasmodium protein, unknown function | location=Pf3D7_06_v3:537778-538585(+) | length=237 | sequence_SO=chromosome |	6	9.73146	2	4.14577
PF3D7_0613200 | organism=Plasmodium_falciparum_3D7 | product=conserved Plasmodium protein, unknown function | location=Pf3D7_06_v3:539304-539674(+) | length=183 | sequence_SO=chromosome |	0	0	0	0
PF3D7_0613300 | organism=Plasmodium_falciparum_3D7 | product=rhoptry protein ROP14 (ROP14) | location=Pf3D7_06_v3:540077-544798(-) | length=4269 | sequence_SO=chromosome |	985	88.6921	657	75.6072
PF3D7_0613400 | organism=Plasmodium_falciparum_3D7 | product=apicoplast ribosomal protein L18 precursor, putative | location=Pf3D7_06_v3:546964-547741(+) | length=642 | sequence_SO=chromosome |	366	219.14	440	336.699
PF3D7_0613500 | organism=Plasmodium_falciparum_3D7 | product=AP-3 complex subunit beta, putative | location=Pf3D7_06_v3:548280-552371(-) | length=4092 | sequence_SO=chromosome |	267	25.0813	210	25.212
PF3D7_0613600 | organism=Plasmodium_falciparum_3D7 | product=conserved Plasmodium protein, unknown function | location=Pf3D7_06_v3:554457-558228(+) | length=3105 | sequence_SO=chromosome |	136	16.8365	139	21.9926
PF3D7_0613700 | organism=Plasmodium_falciparum_3D7 | product=syntaxin binding protein, putative | location=Pf3D7_06_v3:559349-561460(-) | length=2112 | sequence_SO=chromosome |	407	74.0757	546	127.006
PF3D7_0613800 | organism=Plasmodium_falciparum_3D7 | product=transcription factor with AP2 domain(s) (ApiAP2) | location=Pf3D7_06_v3:566139-578993(+) | length=12330 | sequence_SO=chromosome |	5122	159.68	4602	183.361
PF3D7_0613900 | organism=Plasmodium_falciparum_3D7 | product=myosin E, putative (myoE) | location=Pf3D7_06_v3:579435-585896(-) | length=6462 | sequence_SO=chromosome |	1509	89.763	1763	134.032
PF3D7_0614000 | organism=Plasmodium_falciparum_3D7 | product=thiamin-phosphate pyrophosphorylase, putative | location=Pf3D7_06_v3:587019-588635(-) | length=1617 | sequence_SO=chromosome |	547	130.033	567	172.265
PF3D7_0614100 | organism=Plasmodium_falciparum_3D7 | product=conserved Plasmodium protein, unknown function | location=Pf3D7_06_v3:589457-592264(-) | length=2808 | sequence_SO=chromosome |	427	58.4529	221	38.6651
PF3D7_0614200 | organism=Plasmodium_falciparum_3D7 | product=cytosolic Fe-S cluster assembly factor NAR1, putative (NAR1) | location=Pf3D7_06_v3:593172-595904(-) | length=2733 | sequence_SO=chromosome |	66	9.28281	50	8.98782
PF3D7_0614300 | organism=Plasmodium_falciparum_3D7 | product=organic anion transporter | location=Pf3D7_06_v3:597484-600517(-) | length=2562 | sequence_SO=chromosome |	1553	233.006	2043	391.754
PF3D7_0614400 | organism=Plasmodium_falciparum_3D7 | product=conserved protein, unknown function | location=Pf3D7_06_v3:604573-605340(+) | length=768 | sequence_SO=chromosome |	45	22.523	11	7.03648
PF3D7_0614500 | organism=Plasmodium_falciparum_3D7 | product=60S ribosomal protein L19 (RPL19) | location=Pf3D7_06_v3:606142-607259(-) | length=549 | sequence_SO=chromosome |	1568	1097.86	1052	941.385
PF3D7_0614600 | organism=Plasmodium_falciparum_3D7 | product=conserved Plasmodium protein, unknown function | location=Pf3D7_06_v3:609258-611102(-) | length=1845 | sequence_SO=chromosome |	94	19.5842	41	10.9172
PF3D7_0614700 | organism=Plasmodium_falciparum_3D7 | product=conserved Plasmodium protein, unknown function | location=Pf3D7_06_v3:612471-614398(+) | length=1815 | sequence_SO=chromosome |	169	35.7919	240	64.9619
PF3D7_0614800 | organism=Plasmodium_falciparum_3D7 | product=endonuclease III homologue, putative | location=Pf3D7_06_v3:615297-616610(-) | length=1314 | sequence_SO=chromosome |	237	69.3311	224	83.7484
PF3D7_0614900 | organism=Plasmodium_falciparum_3D7 | product=conserved Plasmodium membrane protein, unknown function | location=Pf3D7_06_v3:617762-621536(+) | length=3291 | sequence_SO=chromosome |	1085	126.729	1006	150.174
PF3D7_0615000 | organism=Plasmodium_falciparum_3D7 | product=conserved Plasmodium protein, unknown function | location=Pf3D7_06_v3:622272-622712(+) | length=441 | sequence_SO=chromosome |	56	48.8118	66	73.524
PF3D7_0615100 | organism=Plasmodium_falciparum_3D7 | product=enoyl-acyl carrier reductase (ENR) | location=Pf3D7_06_v3:623023-624321(-) | length=1299 | sequence_SO=chromosome |	5	1.47957	2	0.756388
PF3D7_0615200 | organism=Plasmodium_falciparum_3D7 | product=conserved Plasmodium protein, unknown function | location=Pf3D7_06_v3:625365-627612(+) | length=1134 | sequence_SO=chromosome |	6	2.03382	10	4.33222
PF3D7_0615300 | organism=Plasmodium_falciparum_3D7 | product=GPI-anchored wall transfer protein 1, putative (GWT1) | location=Pf3D7_06_v3:627693-630317(-) | length=2625 | sequence_SO=chromosome |	259	37.9267	213	39.8634
PF3D7_0615400 | organism=Plasmodium_falciparum_3D7 | product=ribonuclease, putative | location=Pf3D7_06_v3:630956-640174(-) | length=8190 | sequence_SO=chromosome |	3977	186.658	1600	95.9754
PF3D7_0615500 | organism=Plasmodium_falciparum_3D7 | product=cdc2-related protein kinase 5 (CRK5) | location=Pf3D7_06_v3:644052-646169(+) | length=2118 | sequence_SO=chromosome |	799	145.009	1021	236.823
PF3D7_0615600 | organism=Plasmodium_falciparum_3D7 | product=conserved Plasmodium protein, unknown function | location=Pf3D7_06_v3:646637-655596(-) | length=7587 | sequence_SO=chromosome |	417	21.1272	343	22.21
PF3D7_0615700 | organism=Plasmodium_falciparum_3D7 | product=RNA and export factor binding protein, putative | location=Pf3D7_06_v3:656376-657636(+) | length=471 | sequence_SO=chromosome |	76	62.0251	49	51.1092
PF3D7_0615800 | organism=Plasmodium_falciparum_3D7 | product=conserved Plasmodium protein, unknown function | location=Pf3D7_06_v3:657939-661789(-) | length=3558 | sequence_SO=chromosome |	452	48.8323	505	69.7284
PF3D7_0615900 | organism=Plasmodium_falciparum_3D7 | product=conserved Plasmodium protein, unknown function | location=Pf3D7_06_v3:662435-667855(-) | length=5421 | sequence_SO=chromosome |	979	69.419	337	30.5404
PF3D7_0616000 | organism=Plasmodium_falciparum_3D7 | product=pyridoxal kinase (PDXK) | location=Pf3D7_06_v3:669860-671632(+) | length=1494 | sequence_SO=chromosome |	63	16.2093	105	34.5273
PF3D7_0616100 | organism=Plasmodium_falciparum_3D7 | product=conserved Plasmodium protein, unknown function | location=Pf3D7_06_v3:672119-672754(+) | length=444 | sequence_SO=chromosome |	9	7.79174	5	5.53237
PF3D7_0616200 | organism=Plasmodium_falciparum_3D7 | product=kinetochore protein NDC80, putative (NDC80) | location=Pf3D7_06_v3:674118-676375(+) | length=1776 | sequence_SO=chromosome |	346	74.8873	396	109.541
PF3D7_0616300 | organism=Plasmodium_falciparum_3D7 | product=conserved Plasmodium protein, unknown function | location=Pf3D7_06_v3:676888-677571(-) | length=684 | sequence_SO=chromosome |	20	11.2395	14	10.0553
PF3D7_0616400 | organism=Plasmodium_falciparum_3D7 | product=conserved Plasmodium protein, unknown function | location=Pf3D7_06_v3:678387-683429(+) | length=5043 | sequence_SO=chromosome |	83	6.32651	85	8.28045
PF3D7_0616500 | organism=Plasmodium_falciparum_3D7 | product=TRAP-like protein (TLP) | location=Pf3D7_06_v3:684742-688857(+) | length=4116 | sequence_SO=chromosome |	4	0.373559	7	0.8355
PF3D7_0616600 | organism=Plasmodium_falciparum_3D7 | product=conserved Plasmodium protein, unknown function | location=Pf3D7_06_v3:689254-691131(-) | length=1878 | sequence_SO=chromosome |	160	32.7491	190	49.7029
PF3D7_0616700 | organism=Plasmodium_falciparum_3D7 | product=ras GTPAse, putative | location=Pf3D7_06_v3:691769-693319(-) | length=1551 | sequence_SO=chromosome |	97	24.04	40	12.6699
PF3D7_0616800 | organism=Plasmodium_falciparum_3D7 | product=malate:quinone oxidoreductase, putative (MQO) | location=Pf3D7_06_v3:695929-697494(+) | length=1566 | sequence_SO=chromosome |	224	54.9834	293	91.9178
PF3D7_0616900 | organism=Plasmodium_falciparum_3D7 | product=conserved Plasmodium protein, unknown function | location=Pf3D7_06_v3:699252-703217(+) | length=3966 | sequence_SO=chromosome |	579	56.1178	191	23.6594
PF3D7_0617000 | organism=Plasmodium_falciparum_3D7 | product=mitochondrial import receptor subunit TOM40, putative (TOM40) | location=Pf3D7_06_v3:704035-705168(-) | length=1134 | sequence_SO=chromosome |	107	36.2698	120	51.9867
PF3D7_0617100 | organism=Plasmodium_falciparum_3D7 | product=AP-2 complex subunit alpha, putative | location=Pf3D7_06_v3:710059-714576(+) | length=3711 | sequence_SO=chromosome |	412	42.6758	318	42.0979
PF3D7_0617200 | organism=Plasmodium_falciparum_3D7 | product=conserved Plasmodium protein, unknown function | location=Pf3D7_06_v3:717050-718917(+) | length=1341 | sequence_SO=chromosome |	4459	1278.16	2044	748.818
PF3D7_0617300 | organism=Plasmodium_falciparum_3D7 | product=conserved Plasmodium protein, unknown function | location=Pf3D7_06_v3:720535-721312(+) | length=420 | sequence_SO=chromosome |	71	64.9807	28	32.7516
PF3D7_0617400 | organism=Plasmodium_falciparum_3D7 | product=erythrocyte membrane protein 1, PfEMP1 (VAR) | location=Pf3D7_06_v3:723117-731490(-) | length=7185 | sequence_SO=chromosome |	82	4.38694	37	2.52987
PF3D7_0617500 | organism=Plasmodium_falciparum_3D7 | product=rifin, pseudogene (RIF) | location=Pf3D7_06_v3:735368-736327(+) | length=960 | sequence_SO=chromosome |	0	0	1	0.511744
PF3D7_0617600 | organism=Plasmodium_falciparum_3D7 | product=stevor | location=Pf3D7_06_v3:738259-739265(-) | length=909 | sequence_SO=chromosome |	0	0	0	0
PF3D7_0617700 | organism=Plasmodium_falciparum_3D7 | product=rifin (RIF) | location=Pf3D7_06_v3:741269-742406(-) | length=996 | sequence_SO=chromosome |	0	0	0	0
PF3D7_0617800 | organism=Plasmodium_falciparum_3D7 | product=histone H2A (H2A) | location=Pf3D7_06_v3:748416-748814(-) | length=399 | sequence_SO=chromosome |	4249	4093.44	1879	2313.54
PF3D7_0619000.2 | organism=Plasmodium_falciparum_3D7 | product=conserved Plasmodium protein, unknown function | location=Pf3D7_06_v3:788707-796025(-) | length=5394 | sequence_SO=chromosome |	794	56.5828	689	62.7527
PF3D7_0619100 | organism=Plasmodium_falciparum_3D7 | product=conserved Plasmodium protein, unknown function | location=Pf3D7_06_v3:797211-798518(+) | length=1002 | sequence_SO=chromosome |	54	20.7158	49	24.0244
PF3D7_0619200 | organism=Plasmodium_falciparum_3D7 | product=conserved Plasmodium protein, unknown function | location=Pf3D7_06_v3:799397-802789(+) | length=3189 | sequence_SO=chromosome |	1013	122.104	404	62.2373
PF3D7_0619300 | organism=Plasmodium_falciparum_3D7 | product=conserved Plasmodium protein, unknown function | location=Pf3D7_06_v3:803374-814552(-) | length=10857 | sequence_SO=chromosome |	552	19.5436	257	11.6291
PF3D7_0619400 | organism=Plasmodium_falciparum_3D7 | product=cell division cycle protein 48 homologue, putative | location=Pf3D7_06_v3:815622-818247(-) | length=2487 | sequence_SO=chromosome |	2157	333.388	2148	424.309
PF3D7_0619500 | organism=Plasmodium_falciparum_3D7 | product=acyl-CoA synthetase (ACS12) | location=Pf3D7_06_v3:820069-824247(-) | length=4179 | sequence_SO=chromosome |	254	23.3634	201	23.6291
PF3D7_0619600 | organism=Plasmodium_falciparum_3D7 | product=conserved Plasmodium protein, unknown function | location=Pf3D7_06_v3:825157-827772(+) | length=2616 | sequence_SO=chromosome |	52	7.64083	37	6.94845
PF3D7_0619700 | organism=Plasmodium_falciparum_3D7 | product=conserved Plasmodium protein, unknown function | location=Pf3D7_06_v3:828199-830389(-) | length=1902 | sequence_SO=chromosome |	380	76.7977	181	46.7511
PF3D7_0619800 | organism=Plasmodium_falciparum_3D7 | product=conserved Plasmodium membrane protein, unknown function | location=Pf3D7_06_v3:831286-839033(-) | length=7593 | sequence_SO=chromosome |	782	39.5884	489	31.6388
PF3D7_0619900 | organism=Plasmodium_falciparum_3D7 | product=splicing factor 3A subunit 2, putative (SF3A2) | location=Pf3D7_06_v3:840523-841224(+) | length=702 | sequence_SO=chromosome |	141	77.2071	145	101.474
PF3D7_0620000 | organism=Plasmodium_falciparum_3D7 | product=conserved Plasmodium protein, unknown function | location=Pf3D7_06_v3:841846-843363(-) | length=1518 | sequence_SO=chromosome |	2	0.506446	3	0.970898
PF3D7_0620100 | organism=Plasmodium_falciparum_3D7 | product=conserved Plasmodium protein, unknown function | location=Pf3D7_06_v3:845660-846157(+) | length=393 | sequence_SO=chromosome |	48	46.9487	10	12.5006
PF3D7_0620200 | organism=Plasmodium_falciparum_3D7 | product=conserved Plasmodium protein, unknown function | location=Pf3D7_06_v3:846523-847494(-) | length=972 | sequence_SO=chromosome |	10	3.95466	10	5.05426
PF3D7_0620300 | organism=Plasmodium_falciparum_3D7 | product=conserved Plasmodium protein, unknown function | location=Pf3D7_06_v3:848405-850864(-) | length=2460 | sequence_SO=chromosome |	108	16.8758	111	22.1673
PF3D7_0620400 | organism=Plasmodium_falciparum_3D7 | product=merozoite surface protein 10 (MSP10) | location=Pf3D7_06_v3:851378-852955(-) | length=1578 | sequence_SO=chromosome |	129	31.4237	156	48.567
PF3D7_0620500 | organism=Plasmodium_falciparum_3D7 | product=cleavage stimulation factor subunit 1, putative | location=Pf3D7_06_v3:855160-857112(+) | length=1953 | sequence_SO=chromosome |	178	35.0342	190	47.7942
PF3D7_0620600 | organism=Plasmodium_falciparum_3D7 | product=conserved Plasmodium protein, unknown function | location=Pf3D7_06_v3:857726-858610(+) | length=885 | sequence_SO=chromosome |	6	2.60605	0	0
PF3D7_0620700 | organism=Plasmodium_falciparum_3D7 | product=DnaJ protein, putative | location=Pf3D7_06_v3:859026-860114(-) | length=1089 | sequence_SO=chromosome |	77	27.1793	37	16.6916
PF3D7_0620800 | organism=Plasmodium_falciparum_3D7 | product=tRNA Alanine | location=Pf3D7_06_v3:861017-861088(+) | length=72 | sequence_SO=chromosome |	0	0	0	0
PF3D7_0620900 | organism=Plasmodium_falciparum_3D7 | product=tRNA Leucine | location=Pf3D7_06_v3:861685-861765(-) | length=81 | sequence_SO=chromosome |	0	0	0	0
PF3D7_0621000 | organism=Plasmodium_falciparum_3D7 | product=conserved Plasmodium protein, unknown function | location=Pf3D7_06_v3:862882-865416(+) | length=2535 | sequence_SO=chromosome |	185	28.0523	125	24.2246
PF3D7_0621100 | organism=Plasmodium_falciparum_3D7 | product=conserved Plasmodium protein, unknown function | location=Pf3D7_06_v3:865845-869909(-) | length=4065 | sequence_SO=chromosome |	586	55.4131	748	90.3993
PF3D7_0621200 | organism=Plasmodium_falciparum_3D7 | product=pyridoxine biosynthesis protein PDX1 (PDX1) | location=Pf3D7_06_v3:871297-872202(-) | length=906 | sequence_SO=chromosome |	761	322.873	136	73.7454
PF3D7_0621300 | organism=Plasmodium_falciparum_3D7 | product=mRNA binding Pumilio-homology domain protein, putative | location=Pf3D7_06_v3:873809-876190(+) | length=2382 | sequence_SO=chromosome |	152	24.5288	104	21.4494
PF3D7_0621400 | organism=Plasmodium_falciparum_3D7 | product=Pf77 protein (ALV7) | location=Pf3D7_06_v3:878790-880784(+) | length=1995 | sequence_SO=chromosome |	7	1.34875	17	4.1863
PF3D7_0621500 | organism=Plasmodium_falciparum_3D7 | product=ribonuclease P/MRP protein subunit RPP1, putative (RPP1) | location=Pf3D7_06_v3:881963-882994(+) | length=1032 | sequence_SO=chromosome |	49	18.2512	52	24.7541
PF3D7_0621600 | organism=Plasmodium_falciparum_3D7 | product=tRNA Serine | location=Pf3D7_06_v3:883563-883644(-) | length=82 | sequence_SO=chromosome |	0	0	0	0
PF3D7_0621700 | organism=Plasmodium_falciparum_3D7 | product=conserved Plasmodium protein, unknown function | location=Pf3D7_06_v3:884428-889614(+) | length=4851 | sequence_SO=chromosome |	101	8.00323	94	9.51964
PF3D7_0621800 | organism=Plasmodium_falciparum_3D7 | product=nascent polypeptide associated complex alpha chain, putative | location=Pf3D7_06_v3:891997-892777(+) | length=555 | sequence_SO=chromosome |	770	533.301	667	590.414
PF3D7_0621900 | organism=Plasmodium_falciparum_3D7 | product=signal recognition particle subunit SRP68, putative (SRP68) | location=Pf3D7_06_v3:893450-895780(-) | length=2331 | sequence_SO=chromosome |	416	68.6003	465	98.0019
PF3D7_0622000 | organism=Plasmodium_falciparum_3D7 | product=conserved Plasmodium protein, unknown function | location=Pf3D7_06_v3:896989-897968(+) | length=639 | sequence_SO=chromosome |	7	4.21087	2	1.53763
PF3D7_0622100 | organism=Plasmodium_falciparum_3D7 | product=conserved Plasmodium protein, unknown function | location=Pf3D7_06_v3:898341-902363(-) | length=4023 | sequence_SO=chromosome |	60	5.73292	32	3.90772
PF3D7_0622200 | organism=Plasmodium_falciparum_3D7 | product=radical SAM protein, putative | location=Pf3D7_06_v3:903740-906322(-) | length=2583 | sequence_SO=chromosome |	171	25.4476	141	26.8175
PF3D7_0622300 | organism=Plasmodium_falciparum_3D7 | product=vacuolar transporter chaperone, putative | location=Pf3D7_06_v3:908017-911096(+) | length=2505 | sequence_SO=chromosome |	32	4.9104	23	4.5107
PF3D7_0622400 | organism=Plasmodium_falciparum_3D7 | product=conserved Apicomplexan protein, unknown function | location=Pf3D7_06_v3:911503-911889(+) | length=387 | sequence_SO=chromosome |	29	28.8046	8	10.1555
PF3D7_0622500 | organism=Plasmodium_falciparum_3D7 | product=RNA methyltransferase, putative | location=Pf3D7_06_v3:912406-913710(-) | length=1305 | sequence_SO=chromosome |	24	7.06929	13	4.89392
PF3D7_0622600 | organism=Plasmodium_falciparum_3D7 | product=conserved Plasmodium protein, unknown function | location=Pf3D7_06_v3:914743-915429(+) | length=291 | sequence_SO=chromosome |	102	134.736	50	84.4114
PF3D7_0622700 | organism=Plasmodium_falciparum_3D7 | product=conserved Plasmodium membrane protein, unknown function | location=Pf3D7_06_v3:916000-917299(-) | length=1146 | sequence_SO=chromosome |	69	23.1441	35	15.004
PF3D7_0622800 | organism=Plasmodium_falciparum_3D7 | product=leucine--tRNA ligase, putative | location=Pf3D7_06_v3:919685-924028(+) | length=4344 | sequence_SO=chromosome |	962	85.1256	937	105.968
PF3D7_0622900 | organism=Plasmodium_falciparum_3D7 | product=transcription factor with AP2 domain(s), putative (ApiAP2) | location=Pf3D7_06_v3:925105-931074(-) | length=5970 | sequence_SO=chromosome |	726	46.7452	286	23.5351
PF3D7_0623000 | organism=Plasmodium_falciparum_3D7 | product=chorismate synthase (CS) | location=Pf3D7_06_v3:937068-938651(-) | length=1584 | sequence_SO=chromosome |	277	67.2202	282	87.4617
PF3D7_0623100 | organism=Plasmodium_falciparum_3D7 | product=nuclear polyadenylated RNA-binding protein NAB2, putative (NAB2) | location=Pf3D7_06_v3:939660-943720(-) | length=2361 | sequence_SO=chromosome |	645	105.012	1072	223.061
PF3D7_0623200 | organism=Plasmodium_falciparum_3D7 | product=ferredoxin--NADP reductase (FNR) | location=Pf3D7_06_v3:946129-947244(+) | length=1116 | sequence_SO=chromosome |	80	27.555	71	31.2549
PF3D7_0623300 | organism=Plasmodium_falciparum_3D7 | product=EGF-like membrane protein, putative | location=Pf3D7_06_v3:947493-948644(-) | length=711 | sequence_SO=chromosome |	214	115.696	225	155.467
PF3D7_0623400 | organism=Plasmodium_falciparum_3D7 | product=RNA-binding protein mei2 homologue, putative | location=Pf3D7_06_v3:950223-951506(-) | length=1284 | sequence_SO=chromosome |	19	5.68805	10	3.82612
PF3D7_0623500 | organism=Plasmodium_falciparum_3D7 | product=superoxide dismutase [Fe] (SOD2) | location=Pf3D7_06_v3:952906-954848(-) | length=801 | sequence_SO=chromosome |	119	57.107	154	94.4522
PF3D7_0623600 | organism=Plasmodium_falciparum_3D7 | product=transcription or splicing factor-like protein, putative | location=Pf3D7_06_v3:956765-958756(+) | length=1848 | sequence_SO=chromosome |	260	54.0812	281	74.7013
PF3D7_0623700 | organism=Plasmodium_falciparum_3D7 | product=ATP dependent DEAD-box helicase, putative | location=Pf3D7_06_v3:959132-962545(-) | length=3414 | sequence_SO=chromosome |	109	12.2726	154	22.1606
PF3D7_0623800 | organism=Plasmodium_falciparum_3D7 | product=tyrosine kinase-like protein, putative (TKL4) | location=Pf3D7_06_v3:963741-970955(-) | length=7215 | sequence_SO=chromosome |	242	12.893	233	15.8651
PF3D7_0623900 | organism=Plasmodium_falciparum_3D7 | product=ribonuclease H2 subunit A, putative | location=Pf3D7_06_v3:977183-978049(+) | length=867 | sequence_SO=chromosome |	112	49.6563	103	58.3636
PF3D7_0624000 | organism=Plasmodium_falciparum_3D7 | product=hexokinase (HK) | location=Pf3D7_06_v3:981066-982547(+) | length=1482 | sequence_SO=chromosome |	1793	465.058	2112	700.116
PF3D7_0624100 | organism=Plasmodium_falciparum_3D7 | product=conserved Plasmodium protein, unknown function | location=Pf3D7_06_v3:983946-984989(+) | length=819 | sequence_SO=chromosome |	76	35.6701	99	59.3848
PF3D7_0624200 | organism=Plasmodium_falciparum_3D7 | product=conserved Plasmodium protein, unknown function | location=Pf3D7_06_v3:985047-986870(-) | length=1026 | sequence_SO=chromosome |	191	71.5585	146	69.9084
PF3D7_0624300 | organism=Plasmodium_falciparum_3D7 | product=conserved Plasmodium protein, unknown function | location=Pf3D7_06_v3:987808-989636(+) | length=558 | sequence_SO=chromosome |	2	1.37775	2	1.76084
PF3D7_0624400 | organism=Plasmodium_falciparum_3D7 | product=conserved Plasmodium protein, unknown function | location=Pf3D7_06_v3:990375-992198(-) | length=1824 | sequence_SO=chromosome |	174	36.669	167	44.9796
PF3D7_0624500 | organism=Plasmodium_falciparum_3D7 | product=anaphase promoting complex subunit, putative | location=Pf3D7_06_v3:994284-994553(+) | length=270 | sequence_SO=chromosome |	84	119.589	37	67.3228
PF3D7_0624600 | organism=Plasmodium_falciparum_3D7 | product=SNF2 helicase, putative (ISWI) | location=Pf3D7_06_v3:999524-1007683(+) | length=8160 | sequence_SO=chromosome |	5980	281.699	4471	269.177
PF3D7_0624700 | organism=Plasmodium_falciparum_3D7 | product=N-acetylglucosaminylphosphatidylinositol deacetylase, putative | location=Pf3D7_06_v3:1009457-1010718(-) | length=744 | sequence_SO=chromosome |	71	36.6826	86	56.7871
PF3D7_0624800 | organism=Plasmodium_falciparum_3D7 | product=conserved Plasmodium protein, unknown function | location=Pf3D7_06_v3:1011429-1014569(-) | length=1875 | sequence_SO=chromosome |	7	1.43507	2	0.524026
PF3D7_0624900 | organism=Plasmodium_falciparum_3D7 | product=conserved Plasmodium protein, unknown function | location=Pf3D7_06_v3:1015868-1018444(+) | length=1338 | sequence_SO=chromosome |	11	3.16018	4	1.46868
PF3D7_0625000.1 | organism=Plasmodium_falciparum_3D7 | product=sphingomyelin synthase 1, putative | location=Pf3D7_06_v3:1020024-1021875(+) | length=1320 | sequence_SO=chromosome |	13	3.78568	1	0.372177
PF3D7_0625000.2 | organism=Plasmodium_falciparum_3D7 | product=sphingomyelin synthase 1, putative | location=Pf3D7_06_v3:1020024-1021875(+) | length=1386 | sequence_SO=chromosome |	48	13.3123	23	8.15246
PF3D7_0625100 | organism=Plasmodium_falciparum_3D7 | product=sphingomyelin synthase 2, putative (SMS2) | location=Pf3D7_06_v3:1023015-1024214(+) | length=1200 | sequence_SO=chromosome |	14	4.48458	6	2.45637
PF3D7_0625200 | organism=Plasmodium_falciparum_3D7 | product=conserved Plasmodium protein, unknown function | location=Pf3D7_06_v3:1025179-1026336(+) | length=1158 | sequence_SO=chromosome |	66	21.9084	69	29.2728
PF3D7_0625300 | organism=Plasmodium_falciparum_3D7 | product=DNA polymerase 1, putative | location=Pf3D7_06_v3:1026823-1031157(-) | length=4335 | sequence_SO=chromosome |	869	77.0559	552	62.5567
PF3D7_0625400 | organism=Plasmodium_falciparum_3D7 | product=conserved Plasmodium protein, unknown function | location=Pf3D7_06_v3:1032536-1033774(-) | length=1239 | sequence_SO=chromosome |	36	11.1688	71	28.1521
PF3D7_0625500 | organism=Plasmodium_falciparum_3D7 | product=conserved Plasmodium membrane protein, unknown function | location=Pf3D7_06_v3:1035358-1036371(+) | length=1014 | sequence_SO=chromosome |	57	21.6079	24	11.6278
PF3D7_0625600 | organism=Plasmodium_falciparum_3D7 | product=poly(A) polymerase PAP, putative | location=Pf3D7_06_v3:1039655-1041550(+) | length=1896 | sequence_SO=chromosome |	52	10.5424	44	11.4009
PF3D7_0625700 | organism=Plasmodium_falciparum_3D7 | product=conserved Plasmodium protein, unknown function | location=Pf3D7_06_v3:1042652-1042948(-) | length=297 | sequence_SO=chromosome |	59	76.3608	33	54.586
PF3D7_0625800 | organism=Plasmodium_falciparum_3D7 | product=conserved Plasmodium protein, unknown function | location=Pf3D7_06_v3:1043546-1045474(+) | length=1929 | sequence_SO=chromosome |	56	11.1591	39	9.93245
PF3D7_0625900 | organism=Plasmodium_falciparum_3D7 | product=conserved Plasmodium protein, unknown function | location=Pf3D7_06_v3:1046986-1048052(+) | length=981 | sequence_SO=chromosome |	4	1.56735	2	1.00158
PF3D7_0626000 | organism=Plasmodium_falciparum_3D7 | product=conserved Plasmodium protein, unknown function | location=Pf3D7_06_v3:1048710-1053965(-) | length=5256 | sequence_SO=chromosome |	280	20.4775	240	22.4326
PF3D7_0626100 | organism=Plasmodium_falciparum_3D7 | product=oxidoreductase, short-chain dehydrogenase family, putative | location=Pf3D7_06_v3:1056052-1058529(+) | length=1152 | sequence_SO=chromosome |	134	44.7123	112	47.7628
PF3D7_0626200 | organism=Plasmodium_falciparum_3D7 | product=conserved Plasmodium protein, unknown function | location=Pf3D7_06_v3:1058666-1059922(-) | length=1257 | sequence_SO=chromosome |	57	17.4307	83	32.439
PF3D7_0626300 | organism=Plasmodium_falciparum_3D7 | product=3-oxoacyl-acyl-carrier protein synthase I/II (FabB/FabF) | location=Pf3D7_06_v3:1061115-1062891(-) | length=1422 | sequence_SO=chromosome |	29	7.83923	30	10.3644
PF3D7_0626400 | organism=Plasmodium_falciparum_3D7 | product=Sec14 domain containing protein | location=Pf3D7_06_v3:1065147-1068626(+) | length=3480 | sequence_SO=chromosome |	636	70.2511	490	69.1737
PF3D7_0626500 | organism=Plasmodium_falciparum_3D7 | product=conserved Plasmodium protein, unknown function | location=Pf3D7_06_v3:1069962-1072805(+) | length=2844 | sequence_SO=chromosome |	15	2.02739	6	1.03644
PF3D7_0626600 | organism=Plasmodium_falciparum_3D7 | product=conserved Plasmodium protein, unknown function | location=Pf3D7_06_v3:1073458-1073895(-) | length=438 | sequence_SO=chromosome |	10	8.77609	5	5.60815
PF3D7_0626700 | organism=Plasmodium_falciparum_3D7 | product=conserved protein, unknown function | location=Pf3D7_06_v3:1075018-1076136(+) | length=1119 | sequence_SO=chromosome |	302	103.741	206	90.4401
PF3D7_0626800 | organism=Plasmodium_falciparum_3D7 | product=pyruvate kinase (PyrK) | location=Pf3D7_06_v3:1078995-1081320(+) | length=1536 | sequence_SO=chromosome |	7365	1843.13	4548	1454.63
PF3D7_0626840 | organism=Plasmodium_falciparum_3D7 | product=small nucleolar RNA snoR35 | location=Pf3D7_06_v3:1080331-1080559(+) | length=229 | sequence_SO=chromosome |	0	0	0	0
PF3D7_0626900 | organism=Plasmodium_falciparum_3D7 | product=mitochondrial ribosomal protein L46 precursor, putative | location=Pf3D7_06_v3:1082910-1084028(+) | length=1119 | sequence_SO=chromosome |	77	26.4506	37	16.2441
PF3D7_0627000 | organism=Plasmodium_falciparum_3D7 | product=conserved Plasmodium protein, unknown function | location=Pf3D7_06_v3:1084508-1084840(-) | length=333 | sequence_SO=chromosome |	0	0	0	0
PF3D7_0627100 | organism=Plasmodium_falciparum_3D7 | product=ankyrin-repeat protein, putative | location=Pf3D7_06_v3:1089190-1094328(+) | length=5139 | sequence_SO=chromosome |	834	62.3825	1185	113.283
PF3D7_0627200 | organism=Plasmodium_falciparum_3D7 | product=myosin light chain, putative | location=Pf3D7_06_v3:1095065-1096373(-) | length=420 | sequence_SO=chromosome |	7	6.40654	4	4.6788
PF3D7_0627300 | organism=Plasmodium_falciparum_3D7 | product=E3 ubiquitin-protein ligase RNF5, putative (RNF5) | location=Pf3D7_06_v3:1097300-1098649(-) | length=1350 | sequence_SO=chromosome |	864	246.011	1084	394.475
PF3D7_0627400 | organism=Plasmodium_falciparum_3D7 | product=mitochondrial import inner membrane translocase subunit TIM22, putative (TIM22) | location=Pf3D7_06_v3:1100277-1100858(-) | length=582 | sequence_SO=chromosome |	21	13.8698	21	17.7264
PF3D7_0627500 | organism=Plasmodium_falciparum_3D7 | product=protein DJ-1 (DJ1) | location=Pf3D7_06_v3:1101734-1102852(-) | length=570 | sequence_SO=chromosome |	630	424.855	193	166.344
PF3D7_0627600 | organism=Plasmodium_falciparum_3D7 | product=conserved Plasmodium protein, unknown function | location=Pf3D7_06_v3:1104015-1105199(+) | length=1185 | sequence_SO=chromosome |	22	7.1364	19	7.87697
PF3D7_0627700 | organism=Plasmodium_falciparum_3D7 | product=transportin | location=Pf3D7_06_v3:1108197-1111640(+) | length=3444 | sequence_SO=chromosome |	1260	140.631	773	110.266
PF3D7_0627800 | organism=Plasmodium_falciparum_3D7 | product=acetyl-CoA synthetase, putative (ACS) | location=Pf3D7_06_v3:1114544-1117537(-) | length=2994 | sequence_SO=chromosome |	334	42.8815	419	68.7521
PF3D7_0627900 | organism=Plasmodium_falciparum_3D7 | product=ribonuclease P protein subunit p29, putative (POP4) | location=Pf3D7_06_v3:1119587-1120858(+) | length=876 | sequence_SO=chromosome |	120	52.6565	135	75.7101
PF3D7_0628000 | organism=Plasmodium_falciparum_3D7 | product=6-pyruvoyltetrahydropterin synthase (PTPS) | location=Pf3D7_06_v3:1121690-1122211(+) | length=522 | sequence_SO=chromosome |	17	12.5185	7	6.58797
PF3D7_0628100 | organism=Plasmodium_falciparum_3D7 | product=HECT-domain (ubiquitin-transferase), putative | location=Pf3D7_06_v3:1122801-1153664(-) | length=30864 | sequence_SO=chromosome |	1777	22.1315	2681	42.6745
PF3D7_0628200 | organism=Plasmodium_falciparum_3D7 | product=protein kinase PK4 (PK4) | location=Pf3D7_06_v3:1159862-1169080(+) | length=9219 | sequence_SO=chromosome |	2700	112.578	2241	119.421
PF3D7_0628300 | organism=Plasmodium_falciparum_3D7 | product=choline/ethanolaminephosphotransferase, putative (CEPT) | location=Pf3D7_06_v3:1170813-1173696(-) | length=1176 | sequence_SO=chromosome |	1850	604.699	2787	1164.27
PF3D7_0628400 | organism=Plasmodium_falciparum_3D7 | product=conserved Plasmodium membrane protein, unknown function | location=Pf3D7_06_v3:1176265-1178587(+) | length=1020 | sequence_SO=chromosome |	0	0	2	0.963283
PF3D7_0628500 | organism=Plasmodium_falciparum_3D7 | product=conserved Plasmodium protein, unknown function | location=Pf3D7_06_v3:1179053-1180003(-) | length=951 | sequence_SO=chromosome |	27	10.9134	24	12.3981
PF3D7_0628600 | organism=Plasmodium_falciparum_3D7 | product=conserved Plasmodium protein, unknown function | location=Pf3D7_06_v3:1180573-1182353(-) | length=1158 | sequence_SO=chromosome |	132	43.8168	166	70.4245
PF3D7_0628700 | organism=Plasmodium_falciparum_3D7 | product=conserved Plasmodium protein, unknown function | location=Pf3D7_06_v3:1183896-1185617(+) | length=1722 | sequence_SO=chromosome |	94	20.9831	58	16.547
PF3D7_0628800 | organism=Plasmodium_falciparum_3D7 | product=glutamyl-tRNA(Gln) amidotransferase subunit B, putative (GATB) | location=Pf3D7_06_v3:1185996-1188644(-) | length=2649 | sequence_SO=chromosome |	113	16.3973	139	25.7785
PF3D7_0628900 | organism=Plasmodium_falciparum_3D7 | product=RAP protein, putative | location=Pf3D7_06_v3:1189472-1193978(+) | length=4329 | sequence_SO=chromosome |	158	14.0296	96	10.8945
PF3D7_0629000 | organism=Plasmodium_falciparum_3D7 | product=conserved protein, unknown function | location=Pf3D7_06_v3:1194304-1195179(-) | length=876 | sequence_SO=chromosome |	6	2.63283	2	1.12163
PF3D7_0629100 | organism=Plasmodium_falciparum_3D7 | product=nicotinate phosphoribosyltransferase, putative (NAPRT) | location=Pf3D7_06_v3:1196041-1198038(-) | length=1998 | sequence_SO=chromosome |	220	42.3255	190	46.7178
PF3D7_0629200 | organism=Plasmodium_falciparum_3D7 | product=DnaJ protein, putative | location=Pf3D7_06_v3:1199853-1200995(-) | length=1143 | sequence_SO=chromosome |	1073	360.851	786	337.832
PF3D7_0629300 | organism=Plasmodium_falciparum_3D7 | product=phospholipase, putative (PL) | location=Pf3D7_06_v3:1205190-1207781(+) | length=2592 | sequence_SO=chromosome |	43	6.37688	167	31.6523
PF3D7_0629400 | organism=Plasmodium_falciparum_3D7 | product=RNA-binding protein, putative | location=Pf3D7_06_v3:1210420-1212762(+) | length=2343 | sequence_SO=chromosome |	306	50.2024	222	46.5484
PF3D7_0629500 | organism=Plasmodium_falciparum_3D7 | product=amino acid transporter, putative | location=Pf3D7_06_v3:1213948-1216005(-) | length=1821 | sequence_SO=chromosome |	244	51.5057	182	49.1004
PF3D7_0629600 | organism=Plasmodium_falciparum_3D7 | product=conserved Plasmodium protein, unknown function | location=Pf3D7_06_v3:1218307-1219251(+) | length=780 | sequence_SO=chromosome |	46	22.6693	42	26.4532
PF3D7_0629700 | organism=Plasmodium_falciparum_3D7 | product=SET domain protein, putative (SET1) | location=Pf3D7_06_v3:1221941-1242922(+) | length=20262 | sequence_SO=chromosome |	9774	185.424	4917	119.218
PF3D7_0629800 | organism=Plasmodium_falciparum_3D7 | product=cullin-like protein, putative | location=Pf3D7_06_v3:1243580-1247219(-) | length=3390 | sequence_SO=chromosome |	303	34.3572	367	53.1851
PF3D7_0629900 | organism=Plasmodium_falciparum_3D7 | product=sec14-like cytosolic factor or phosphatidylinositol/phosphatidylcholine transfer protein, putative | location=Pf3D7_06_v3:1250412-1251651(+) | length=987 | sequence_SO=chromosome |	155	60.3656	91	45.2948
PF3D7_0630000 | organism=Plasmodium_falciparum_3D7 | product=CPW-WPC family protein | location=Pf3D7_06_v3:1252052-1253985(-) | length=843 | sequence_SO=chromosome |	1	0.455982	0	0
PF3D7_0630100 | organism=Plasmodium_falciparum_3D7 | product=conserved Plasmodium protein, unknown function | location=Pf3D7_06_v3:1254907-1256940(-) | length=2034 | sequence_SO=chromosome |	15	2.83475	23	5.55522
PF3D7_0630200 | organism=Plasmodium_falciparum_3D7 | product=secreted ookinete protein, putative (PSOP6) | location=Pf3D7_06_v3:1258880-1259939(+) | length=408 | sequence_SO=chromosome |	1	0.942139	0	0
PF3D7_0630300 | organism=Plasmodium_falciparum_3D7 | product=DNA polymerase epsilon, catalytic subunit a, putative | location=Pf3D7_06_v3:1260398-1269596(-) | length=8724 | sequence_SO=chromosome |	619	27.2741	343	19.3153
PF3D7_0630400 | organism=Plasmodium_falciparum_3D7 | product=conserved Plasmodium protein, unknown function | location=Pf3D7_06_v3:1272363-1273532(-) | length=1170 | sequence_SO=chromosome |	66	21.6837	54	22.6742
PF3D7_0630500 | organism=Plasmodium_falciparum_3D7 | product=ribosome biogenesis protein YTM1, putative (YTM1) | location=Pf3D7_06_v3:1276329-1277825(+) | length=1497 | sequence_SO=chromosome |	45	11.5549	32	10.5015
PF3D7_0630600 | organism=Plasmodium_falciparum_3D7 | product=conserved Plasmodium protein, unknown function | location=Pf3D7_06_v3:1279820-1283246(+) | length=2808 | sequence_SO=chromosome |	483	66.1188	626	109.522
PF3D7_0630700 | organism=Plasmodium_falciparum_3D7 | product=bifunctional methylenetetrahydrofolate dehydrogenase/cyclohydrolase, putative | location=Pf3D7_06_v3:1285058-1287031(+) | length=1974 | sequence_SO=chromosome |	56	10.9048	74	18.4166
PF3D7_0630800 | organism=Plasmodium_falciparum_3D7 | product=conserved Plasmodium protein, unknown function | location=Pf3D7_06_v3:1288237-1290805(+) | length=1176 | sequence_SO=chromosome |	8	2.61492	3	1.25325
PF3D7_0630900 | organism=Plasmodium_falciparum_3D7 | product=ATP-dependent RNA helicase HAS1 (HAS1) | location=Pf3D7_06_v3:1291035-1292972(-) | length=1806 | sequence_SO=chromosome |	152	32.352	102	27.7464
PF3D7_0631000 | organism=Plasmodium_falciparum_3D7 | product=tetratricopeptide repeat protein, putative | location=Pf3D7_06_v3:1295474-1296331(+) | length=858 | sequence_SO=chromosome |	201	90.05	124	71
PF3D7_0631100 | organism=Plasmodium_falciparum_3D7 | product=Plasmodium exported protein (PHISTb), unknown function | location=Pf3D7_06_v3:1297885-1299373(+) | length=1401 | sequence_SO=chromosome |	25	6.85925	5	1.7533
PF3D7_0631200 | organism=Plasmodium_falciparum_3D7 | product=erythrocyte membrane protein 1 (PfEMP1), pseudogene (VAR) | location=Pf3D7_06_v3:1313708-1315253(-) | length=1546 | sequence_SO=chromosome |	0	0	0	0
PF3D7_0631300 | organism=Plasmodium_falciparum_3D7 | product=exported protein family 1 (EPF1) | location=Pf3D7_06_v3:1316873-1317721(+) | length=849 | sequence_SO=chromosome |	1	0.452759	1	0.57865
PF3D7_0631400 | organism=Plasmodium_falciparum_3D7 | product=Pfmc-2TM Maurer's cleft two transmembrane protein (MC-2TM) | location=Pf3D7_06_v3:1318327-1319116(-) | length=696 | sequence_SO=chromosome |	0	0	0	0
PF3D7_0631500 | organism=Plasmodium_falciparum_3D7 | product=exported protein family 3 (EPF3) | location=Pf3D7_06_v3:1321320-1322094(-) | length=693 | sequence_SO=chromosome |	0	0	1	0.708909
PF3D7_0631600 | organism=Plasmodium_falciparum_3D7 | product=exported protein family 4 (EPF4) | location=Pf3D7_06_v3:1323294-1324435(+) | length=930 | sequence_SO=chromosome |	1	0.413325	0	0
PF3D7_0631700 | organism=Plasmodium_falciparum_3D7 | product=rifin, pseudogene | location=Pf3D7_06_v3:1326737-1327918(+) | length=1083 | sequence_SO=chromosome |	0	0	1	0.453623
PF3D7_0631800 | organism=Plasmodium_falciparum_3D7 | product=rifin (RIF) | location=Pf3D7_06_v3:1329771-1330963(+) | length=1029 | sequence_SO=chromosome |	0	0	0	0
PF3D7_0701200 | organism=Plasmodium_falciparum_3D7 | product=rifin, pseudogene (RIF) | location=Pf3D7_07_v3:59277-60366(-) | length=924 | sequence_SO=chromosome |	0	0	0	0
PF3D7_0701300 | organism=Plasmodium_falciparum_3D7 | product=rifin, pseudogene (RIF) | location=Pf3D7_07_v3:62220-63401(-) | length=1083 | sequence_SO=chromosome |	0	0	0	0
PF3D7_0701400 | organism=Plasmodium_falciparum_3D7 | product=exported protein family 4, pseudogene (EPF4) | location=Pf3D7_07_v3:65718-66854(-) | length=927 | sequence_SO=chromosome |	6	2.48798	1	0.529961
PF3D7_0631900 | organism=Plasmodium_falciparum_3D7 | product=stevor | location=Pf3D7_06_v3:1333013-1334035(+) | length=912 | sequence_SO=chromosome |	2	0.842966	0	0
PF3D7_0632000 | organism=Plasmodium_falciparum_3D7 | product=rifin (RIF) | location=Pf3D7_06_v3:1336146-1337473(+) | length=1113 | sequence_SO=chromosome |	0	0	0	0
PF3D7_0632100 | organism=Plasmodium_falciparum_3D7 | product=rifin (RIF) | location=Pf3D7_06_v3:1338218-1339417(-) | length=972 | sequence_SO=chromosome |	0	0	0	0
PF3D7_0632200 | organism=Plasmodium_falciparum_3D7 | product=rifin (RIF) | location=Pf3D7_06_v3:1341307-1342595(-) | length=1134 | sequence_SO=chromosome |	0	0	0	0
PF3D7_0632300 | organism=Plasmodium_falciparum_3D7 | product=rifin (RIF) | location=Pf3D7_06_v3:1347341-1348571(+) | length=1080 | sequence_SO=chromosome |	1	0.355919	0	0
PF3D7_0632400 | organism=Plasmodium_falciparum_3D7 | product=rifin (RIF) | location=Pf3D7_06_v3:1350724-1352087(+) | length=1134 | sequence_SO=chromosome |	16	5.42353	13	5.63189
PF3D7_0632500 | organism=Plasmodium_falciparum_3D7 | product=erythrocyte membrane protein 1, PfEMP1 (VAR) | location=Pf3D7_06_v3:1353946-1366430(-) | length=11865 | sequence_SO=chromosome |	35	1.1339	34	1.40778
PF3D7_0632600 | organism=Plasmodium_falciparum_3D7 | product=rifin, pseudogene (RIF) | location=Pf3D7_06_v3:1367912-1369107(+) | length=1050 | sequence_SO=chromosome |	2	0.732176	5	2.3394
PF3D7_0632700 | organism=Plasmodium_falciparum_3D7 | product=rifin (RIF) | location=Pf3D7_06_v3:1371501-1372861(+) | length=1131 | sequence_SO=chromosome |	70	23.7909	71	30.8404
PF3D7_0632800 | organism=Plasmodium_falciparum_3D7 | product=erythrocyte membrane protein 1, PfEMP1 (VAR) | location=Pf3D7_06_v3:1374797-1382627(-) | length=6717 | sequence_SO=chromosome |	208	11.9032	88	6.43623
PF3D7_0700100 | organism=Plasmodium_falciparum_3D7 | product=erythrocyte membrane protein 1, PfEMP1 (VAR) | location=Pf3D7_07_v3:20307-28083(+) | length=6861 | sequence_SO=chromosome |	4	0.224103	1	0.0716039
PF3D7_0700200 | organism=Plasmodium_falciparum_3D7 | product=rifin (RIF) | location=Pf3D7_07_v3:30097-31269(+) | length=972 | sequence_SO=chromosome |	1	0.395466	1	0.505426
PF3D7_0700300 | organism=Plasmodium_falciparum_3D7 | product=rifin (RIF) | location=Pf3D7_07_v3:33585-34804(-) | length=951 | sequence_SO=chromosome |	0	0	1	0.516587
PF3D7_0700400 | organism=Plasmodium_falciparum_3D7 | product=stevor | location=Pf3D7_07_v3:36922-37927(-) | length=903 | sequence_SO=chromosome |	0	0	0	0
PF3D7_0700500 | organism=Plasmodium_falciparum_3D7 | product=rifin (RIF) | location=Pf3D7_07_v3:40288-41453(-) | length=1074 | sequence_SO=chromosome |	0	0	0	0
PF3D7_0700600 | organism=Plasmodium_falciparum_3D7 | product=Plasmodium exported protein, unknown function, pseudogene | location=Pf3D7_07_v3:43192-44140(-) | length=870 | sequence_SO=chromosome |	0	0	0	0
PF3D7_0700700 | organism=Plasmodium_falciparum_3D7 | product=stevor, pseudogene | location=Pf3D7_07_v3:45559-46607(+) | length=864 | sequence_SO=chromosome |	0	0	0	0
PF3D7_0700800 | organism=Plasmodium_falciparum_3D7 | product=Pfmc-2TM Maurer's cleft two transmembrane protein (MC-2TM) | location=Pf3D7_07_v3:48300-49106(+) | length=696 | sequence_SO=chromosome |	5	2.76144	0	0
PF3D7_0700900 | organism=Plasmodium_falciparum_3D7 | product=RESA-like protein, pseudogene | location=Pf3D7_07_v3:49779-50832(-) | length=1053 | sequence_SO=chromosome |	0	0	0	0
PF3D7_0701000 | organism=Plasmodium_falciparum_3D7 | product=erythrocyte membrane protein 1 (PfEMP1), pseudogene | location=Pf3D7_07_v3:52086-53636(+) | length=1548 | sequence_SO=chromosome |	1	0.248316	0	0
PF3D7_0701100 | organism=Plasmodium_falciparum_3D7 | product=rifin (RIF) | location=Pf3D7_07_v3:55562-56781(-) | length=990 | sequence_SO=chromosome |	3	1.16483	3	1.48871
PF3D7_0701500 | organism=Plasmodium_falciparum_3D7 | product=exported protein family 3 (EPF3) | location=Pf3D7_07_v3:68066-68840(+) | length=693 | sequence_SO=chromosome |	0	0	1	0.708909
PF3D7_0701600 | organism=Plasmodium_falciparum_3D7 | product=Pfmc-2TM Maurer's cleft two transmembrane protein (MC-2TM) | location=Pf3D7_07_v3:71049-71860(+) | length=708 | sequence_SO=chromosome |	2	1.08585	0	0
PF3D7_0701700 | organism=Plasmodium_falciparum_3D7 | product=exported protein family 1 (EPF1) | location=Pf3D7_07_v3:72477-73325(-) | length=849 | sequence_SO=chromosome |	0	0	0	0
PF3D7_0701800 | organism=Plasmodium_falciparum_3D7 | product=rifin (RIF) | location=Pf3D7_07_v3:75918-77055(-) | length=996 | sequence_SO=chromosome |	0	0	0	0
PF3D7_0701900 | organism=Plasmodium_falciparum_3D7 | product=Plasmodium exported protein, unknown function | location=Pf3D7_07_v3:79890-82943(-) | length=2895 | sequence_SO=chromosome |	16	2.12445	33	5.60002
PF3D7_0702000 | organism=Plasmodium_falciparum_3D7 | product=Plasmodium exported protein (hyp12), unknown function | location=Pf3D7_07_v3:84797-85674(+) | length=738 | sequence_SO=chromosome |	4	2.08343	4	2.66273
PF3D7_0702100 | organism=Plasmodium_falciparum_3D7 | product=Plasmodium exported protein (PHISTb), unknown function, pseudogene | location=Pf3D7_07_v3:88685-90886(+) | length=2016 | sequence_SO=chromosome |	17	3.24141	52	12.6718
PF3D7_0702200 | organism=Plasmodium_falciparum_3D7 | product=lysophospholipase, putative | location=Pf3D7_07_v3:91867-93141(-) | length=1275 | sequence_SO=chromosome |	43	12.9638	86	33.1369
PF3D7_0702300 | organism=Plasmodium_falciparum_3D7 | product=sporozoite threonine and asparagine-rich protein (STARP) | location=Pf3D7_07_v3:96761-98730(+) | length=1785 | sequence_SO=chromosome |	5	1.07673	11	3.02746
PF3D7_0702400 | organism=Plasmodium_falciparum_3D7 | product=small exported membrane protein 1 (SEMP1) | location=Pf3D7_07_v3:101694-102285(+) | length=372 | sequence_SO=chromosome |	222	229.396	91	120.177
PF3D7_0702500 | organism=Plasmodium_falciparum_3D7 | product=Plasmodium exported protein, unknown function | location=Pf3D7_07_v3:104957-105989(-) | length=762 | sequence_SO=chromosome |	266	134.184	198	127.654
PF3D7_0702600 | organism=Plasmodium_falciparum_3D7 | product=chitinase precursor fragment, truncated | location=Pf3D7_07_v3:109915-110178(+) | length=264 | sequence_SO=chromosome |	1	1.45603	0	0
PF3D7_0702700 | organism=Plasmodium_falciparum_3D7 | product=tRNA Alanine | location=Pf3D7_07_v3:111473-111545(-) | length=73 | sequence_SO=chromosome |	0	0	0	0
PF3D7_0702800 | organism=Plasmodium_falciparum_3D7 | product=tRNA Tyrosine | location=Pf3D7_07_v3:112049-112132(+) | length=84 | sequence_SO=chromosome |	0	0	0	0
PF3D7_0702900 | organism=Plasmodium_falciparum_3D7 | product=centrin, putative | location=Pf3D7_07_v3:113144-113948(-) | length=324 | sequence_SO=chromosome |	8	9.49117	7	10.6139
PF3D7_0703000 | organism=Plasmodium_falciparum_3D7 | product=conserved Plasmodium protein, unknown function | location=Pf3D7_07_v3:115239-120770(+) | length=5532 | sequence_SO=chromosome |	149	10.3533	89	7.90373
PF3D7_0703100 | organism=Plasmodium_falciparum_3D7 | product=conserved Plasmodium protein, unknown function | location=Pf3D7_07_v3:121414-121956(+) | length=543 | sequence_SO=chromosome |	10	7.07905	14	12.6664
PF3D7_0703200 | organism=Plasmodium_falciparum_3D7 | product=conserved Plasmodium protein, unknown function | location=Pf3D7_07_v3:122513-127135(-) | length=4623 | sequence_SO=chromosome |	925	76.9118	844	89.6897
PF3D7_0703300 | organism=Plasmodium_falciparum_3D7 | product=conserved Plasmodium protein, unknown function | location=Pf3D7_07_v3:128540-128980(+) | length=441 | sequence_SO=chromosome |	63	54.9132	42	46.788
PF3D7_0703400 | organism=Plasmodium_falciparum_3D7 | product=conserved Plasmodium protein, unknown function | location=Pf3D7_07_v3:129370-131832(-) | length=2463 | sequence_SO=chromosome |	77	12.0171	102	20.3451
PF3D7_0703500 | organism=Plasmodium_falciparum_3D7 | product=erythrocyte membrane-associated antigen | location=Pf3D7_07_v3:135606-142505(+) | length=6900 | sequence_SO=chromosome |	3179	177.099	2722	193.804
PF3D7_0703600 | organism=Plasmodium_falciparum_3D7 | product=conserved Plasmodium protein, unknown function | location=Pf3D7_07_v3:144019-145953(+) | length=789 | sequence_SO=chromosome |	682	332.263	522	325.026
PF3D7_0703700 | organism=Plasmodium_falciparum_3D7 | product=conserved Plasmodium protein, unknown function | location=Pf3D7_07_v3:146645-147394(-) | length=750 | sequence_SO=chromosome |	232	118.905	224	146.727
PF3D7_0703800 | organism=Plasmodium_falciparum_3D7 | product=conserved Plasmodium protein, unknown function | location=Pf3D7_07_v3:149804-152980(+) | length=3177 | sequence_SO=chromosome |	26	3.1458	11	1.70098
PF3D7_0703900 | organism=Plasmodium_falciparum_3D7 | product=conserved Plasmodium membrane protein, unknown function | location=Pf3D7_07_v3:153320-166396(-) | length=13077 | sequence_SO=chromosome |	546	16.0494	273	10.256
PF3D7_0704000 | organism=Plasmodium_falciparum_3D7 | product=conserved Plasmodium membrane protein, unknown function | location=Pf3D7_07_v3:167489-177295(-) | length=9807 | sequence_SO=chromosome |	174	6.82006	188	9.41772
PF3D7_0704100 | organism=Plasmodium_falciparum_3D7 | product=conserved Plasmodium membrane protein, unknown function | location=Pf3D7_07_v3:180036-190715(+) | length=10680 | sequence_SO=chromosome |	5917	212.964	2342	107.731
PF3D7_0704200 | organism=Plasmodium_falciparum_3D7 | product=tRNA m5C-methyltransferase, putative | location=Pf3D7_07_v3:191309-194890(-) | length=3582 | sequence_SO=chromosome |	95	10.1947	77	10.5606
PF3D7_0704300 | organism=Plasmodium_falciparum_3D7 | product=conserved Plasmodium membrane protein, unknown function | location=Pf3D7_07_v3:197691-203249(+) | length=5559 | sequence_SO=chromosome |	3955	273.48	1954	172.684
PF3D7_0704400 | organism=Plasmodium_falciparum_3D7 | product=phosphoinositide-binding protein, putative | location=Pf3D7_07_v3:204718-207750(+) | length=3033 | sequence_SO=chromosome |	464	58.8059	354	57.3396
PF3D7_0704500 | organism=Plasmodium_falciparum_3D7 | product=serine/threonine protein kinase, putative | location=Pf3D7_07_v3:208690-213501(-) | length=4812 | sequence_SO=chromosome |	3037	242.602	1766	180.297
PF3D7_0704600 | organism=Plasmodium_falciparum_3D7 | product=E3 ubiquitin-protein ligase (UT) | location=Pf3D7_07_v3:216024-229072(-) | length=11682 | sequence_SO=chromosome |	6641	218.52	3101	130.409
PF3D7_0704700 | organism=Plasmodium_falciparum_3D7 | product=phosphopantetheine adenylyltransferase, putative (PPAT) | location=Pf3D7_07_v3:233401-237414(+) | length=4014 | sequence_SO=chromosome |	460	44.051	230	28.1497
PF3D7_0704800 | organism=Plasmodium_falciparum_3D7 | product=conserved Plasmodium protein, unknown function | location=Pf3D7_07_v3:238159-242052(-) | length=3894 | sequence_SO=chromosome |	149	14.7084	161	20.3121
PF3D7_0704900 | organism=Plasmodium_falciparum_3D7 | product=peptide chain release factor, putative | location=Pf3D7_07_v3:243898-245016(-) | length=1119 | sequence_SO=chromosome |	128	43.9698	129	56.6348
PF3D7_0705000 | organism=Plasmodium_falciparum_3D7 | product=methyltransferase, putative | location=Pf3D7_07_v3:246259-250152(-) | length=3642 | sequence_SO=chromosome |	651	68.7094	320	43.1652
PF3D7_0705100 | organism=Plasmodium_falciparum_3D7 | product=conserved Plasmodium protein, unknown function | location=Pf3D7_07_v3:252282-255251(+) | length=2970 | sequence_SO=chromosome |	368	47.6284	320	52.9319
PF3D7_0705200 | organism=Plasmodium_falciparum_3D7 | product=conserved Plasmodium protein, unknown function | location=Pf3D7_07_v3:256086-260684(+) | length=4599 | sequence_SO=chromosome |	79	6.60296	27	2.88419
PF3D7_0705300 | organism=Plasmodium_falciparum_3D7 | product=origin recognition complex subunit 2, putative (ORC2) | location=Pf3D7_07_v3:261977-264454(+) | length=2478 | sequence_SO=chromosome |	538	83.4557	311	61.6571
PF3D7_0705400 | organism=Plasmodium_falciparum_3D7 | product=DNA replication licensing factor MCM7 (MCM7) | location=Pf3D7_07_v3:264973-267438(-) | length=2466 | sequence_SO=chromosome |	1820	283.696	1318	262.571
PF3D7_0705500 | organism=Plasmodium_falciparum_3D7 | product=inositol-phosphate phosphatase, putative | location=Pf3D7_07_v3:270022-278706(-) | length=8445 | sequence_SO=chromosome |	1434	65.2716	2853	165.969
PF3D7_0705600 | organism=Plasmodium_falciparum_3D7 | product=RNA helicase, putative | location=Pf3D7_07_v3:281035-284433(-) | length=3399 | sequence_SO=chromosome |	98	11.0828	98	14.1644
PF3D7_0705700 | organism=Plasmodium_falciparum_3D7 | product=40S ribosomal protein S29, putative | location=Pf3D7_07_v3:285472-286166(-) | length=165 | sequence_SO=chromosome |	0	0	0	0
PF3D7_0705800 | organism=Plasmodium_falciparum_3D7 | product=cysteine-rich secretory protein, putative | location=Pf3D7_07_v3:287597-289088(-) | length=582 | sequence_SO=chromosome |	9	5.94422	8	6.75291
PF3D7_0705900 | organism=Plasmodium_falciparum_3D7 | product=ATP synthase subunit C, putative | location=Pf3D7_07_v3:290100-291220(-) | length=501 | sequence_SO=chromosome |	246	188.744	125	122.573
PF3D7_0706000 | organism=Plasmodium_falciparum_3D7 | product=importin-7, putative | location=Pf3D7_07_v3:293400-297089(+) | length=3690 | sequence_SO=chromosome |	2202	229.385	1132	150.711
PF3D7_0706100 | organism=Plasmodium_falciparum_3D7 | product=conserved Plasmodium protein, unknown function | location=Pf3D7_07_v3:297506-303059(-) | length=4590 | sequence_SO=chromosome |	319	26.7149	310	33.1797
PF3D7_0706200 | organism=Plasmodium_falciparum_3D7 | product=conserved Plasmodium protein, unknown function | location=Pf3D7_07_v3:304315-304755(+) | length=234 | sequence_SO=chromosome |	0	0	0	0
PF3D7_0706300 | organism=Plasmodium_falciparum_3D7 | product=conserved Plasmodium protein, unknown function | location=Pf3D7_07_v3:305563-306032(+) | length=357 | sequence_SO=chromosome |	24	25.8415	25	34.403
PF3D7_0706400 | organism=Plasmodium_falciparum_3D7 | product=60S ribosomal protein L37 (RPL37) | location=Pf3D7_07_v3:306855-307133(-) | length=279 | sequence_SO=chromosome |	9	12.3998	2	3.52168
PF3D7_0706500 | organism=Plasmodium_falciparum_3D7 | product=conserved Plasmodium protein, unknown function | location=Pf3D7_07_v3:309902-315022(-) | length=5121 | sequence_SO=chromosome |	1849	138.79	1269	121.739
PF3D7_0706600 | organism=Plasmodium_falciparum_3D7 | product=conserved Plasmodium protein, unknown function | location=Pf3D7_07_v3:320248-322281(+) | length=2034 | sequence_SO=chromosome |	39	7.37036	5	1.20766
PF3D7_0706700 | organism=Plasmodium_falciparum_3D7 | product=DNA mismatch repair protein MSH2, putative (MSH2-2) | location=Pf3D7_07_v3:322907-325528(+) | length=2622 | sequence_SO=chromosome |	20	2.93206	11	2.06103
PF3D7_0706800 | organism=Plasmodium_falciparum_3D7 | product=tRNA Threonine | location=Pf3D7_07_v3:326072-326144(+) | length=73 | sequence_SO=chromosome |	0	0	0	0
PF3D7_0706900 | organism=Plasmodium_falciparum_3D7 | product=tRNA Histidine | location=Pf3D7_07_v3:326726-326797(-) | length=72 | sequence_SO=chromosome |	0	0	0	0
PF3D7_0707000 | organism=Plasmodium_falciparum_3D7 | product=tRNA Lysine | location=Pf3D7_07_v3:327865-327937(+) | length=73 | sequence_SO=chromosome |	0	0	0	0
PF3D7_0707100 | organism=Plasmodium_falciparum_3D7 | product=tRNA Lysine | location=Pf3D7_07_v3:329012-329084(-) | length=73 | sequence_SO=chromosome |	0	0	0	0
PF3D7_0707200 | organism=Plasmodium_falciparum_3D7 | product=conserved Plasmodium protein, unknown function | location=Pf3D7_07_v3:329936-336325(-) | length=6390 | sequence_SO=chromosome |	1636	98.4141	752	57.8151
PF3D7_0707300 | organism=Plasmodium_falciparum_3D7 | product=rhoptry-associated membrane antigen (RAMA) | location=Pf3D7_07_v3:338885-342083(+) | length=2586 | sequence_SO=chromosome |	8678	1289.93	6859	1303.04
PF3D7_0707400 | organism=Plasmodium_falciparum_3D7 | product=AAA family ATPase, putative | location=Pf3D7_07_v3:343912-345903(+) | length=1992 | sequence_SO=chromosome |	198	38.2077	112	27.6218
PF3D7_0707420 | organism=Plasmodium_falciparum_3D7 | product=nucleolar RNA snoR36 | location=Pf3D7_07_v3:383172-383519(+) | length=348 | sequence_SO=chromosome |	14	15.4641	4	5.64683
PF3D7_0707500 | organism=Plasmodium_falciparum_3D7 | product=conserved Plasmodium protein, unknown function | location=Pf3D7_07_v3:348277-353082(+) | length=4806 | sequence_SO=chromosome |	81	6.47853	80	8.17768
PF3D7_0707600 | organism=Plasmodium_falciparum_3D7 | product=conserved Plasmodium protein, unknown function | location=Pf3D7_07_v3:353986-354720(+) | length=735 | sequence_SO=chromosome |	58	30.333	41	27.4044
PF3D7_0707700 | organism=Plasmodium_falciparum_3D7 | product=E3 ubiquitin-protein ligase, putative | location=Pf3D7_07_v3:357700-360585(+) | length=2886 | sequence_SO=chromosome |	1139	151.706	1155	196.612
PF3D7_0707800 | organism=Plasmodium_falciparum_3D7 | product=RAP protein, putative | location=Pf3D7_07_v3:362005-365779(+) | length=3552 | sequence_SO=chromosome |	695	75.212	513	70.9526
PF3D7_0707900 | organism=Plasmodium_falciparum_3D7 | product=ribosomal protein S8e, putative | location=Pf3D7_07_v3:366929-367708(+) | length=780 | sequence_SO=chromosome |	88	43.3674	38	23.9339
PF3D7_0708000 | organism=Plasmodium_falciparum_3D7 | product=cytoskeleton associated protein, putative | location=Pf3D7_07_v3:368707-371672(+) | length=2607 | sequence_SO=chromosome |	82	12.0906	82	15.4524
PF3D7_0708100 | organism=Plasmodium_falciparum_3D7 | product=DNA-directed RNA polymerase 2 8.2 kDa polypeptide, putative | location=Pf3D7_07_v3:372897-373106(-) | length=210 | sequence_SO=chromosome |	1	1.83044	0	0
PF3D7_0708200 | organism=Plasmodium_falciparum_3D7 | product=conserved Plasmodium protein, unknown function | location=Pf3D7_07_v3:374243-377393(-) | length=2865 | sequence_SO=chromosome |	6	0.805011	6	1.02885
PF3D7_0708300 | organism=Plasmodium_falciparum_3D7 | product=EKC/KEOPS complex subunit BUD32 (BUD32) | location=Pf3D7_07_v3:378031-379305(+) | length=690 | sequence_SO=chromosome |	20	11.1418	5	3.55996
PF3D7_0708400 | organism=Plasmodium_falciparum_3D7 | product=heat shock protein 90 (HSP90) | location=Pf3D7_07_v3:381592-384614(+) | length=2238 | sequence_SO=chromosome |	22084	3793.09	4847	1063.99
PF3D7_0708500 | organism=Plasmodium_falciparum_3D7 | product=heat shock protein 86 family protein | location=Pf3D7_07_v3:385583-388321(-) | length=2739 | sequence_SO=chromosome |	607	85.1867	153	27.4425
PF3D7_0708600 | organism=Plasmodium_falciparum_3D7 | product=inner membrane complex protein 1d, putative (IMC1d) | location=Pf3D7_07_v3:389473-390365(-) | length=759 | sequence_SO=chromosome |	2	1.01289	0	0
PF3D7_0708700 | organism=Plasmodium_falciparum_3D7 | product=Cg8 protein | location=Pf3D7_07_v3:391502-392188(-) | length=687 | sequence_SO=chromosome |	265	148.274	307	219.536
PF3D7_0708800 | organism=Plasmodium_falciparum_3D7 | product=heat shock protein 110 (HSP110c) | location=Pf3D7_07_v3:395711-398332(+) | length=2622 | sequence_SO=chromosome |	3677	539.059	1380	258.565
PF3D7_0708900 | organism=Plasmodium_falciparum_3D7 | product=Cg3 protein | location=Pf3D7_07_v3:399290-400243(-) | length=954 | sequence_SO=chromosome |	45	18.1317	42	21.6284
PF3D7_0709000 | organism=Plasmodium_falciparum_3D7 | product=chloroquine resistance transporter (CRT) | location=Pf3D7_07_v3:403222-406317(+) | length=1275 | sequence_SO=chromosome |	238	71.7533	185	71.2829
PF3D7_0709050 | organism=Plasmodium_falciparum_3D7 | product=small nucleolar RNA | location=Pf3D7_07_v3:406820-407448(-) | length=629 | sequence_SO=chromosome |	12	7.3334	4	3.12416
PF3D7_0709100 | organism=Plasmodium_falciparum_3D7 | product=Cg1 protein | location=Pf3D7_07_v3:408215-411961(+) | length=3747 | sequence_SO=chromosome |	2151	220.664	1710	224.2
PF3D7_0709200 | organism=Plasmodium_falciparum_3D7 | product=glutaredoxin-like protein (GLP3) | location=Pf3D7_07_v3:412343-413161(-) | length=819 | sequence_SO=chromosome |	48	22.5285	64	38.3902
PF3D7_0709300 | organism=Plasmodium_falciparum_3D7 | product=Cg2 protein (CG2) | location=Pf3D7_07_v3:413560-421749(-) | length=8190 | sequence_SO=chromosome |	271	12.7192	384	23.0341
PF3D7_0709400 | organism=Plasmodium_falciparum_3D7 | product=Cg7 protein | location=Pf3D7_07_v3:423236-427234(-) | length=3846 | sequence_SO=chromosome |	376	37.5797	438	55.9485
PF3D7_0709500 | organism=Plasmodium_falciparum_3D7 | product=conserved Plasmodium protein, unknown function | location=Pf3D7_07_v3:428723-429346(+) | length=408 | sequence_SO=chromosome |	174	163.932	251	302.23
PF3D7_0709600 | organism=Plasmodium_falciparum_3D7 | product=ribonucleases P/MRP protein subunit POP1, putative (POP1) | location=Pf3D7_07_v3:429857-433758(-) | length=3471 | sequence_SO=chromosome |	203	22.481	103	14.5783
PF3D7_0709700 | organism=Plasmodium_falciparum_3D7 | product=lysophospholipase, putative | location=Pf3D7_07_v3:435089-436195(-) | length=1107 | sequence_SO=chromosome |	389	135.076	467	207.249
PF3D7_0709800 | organism=Plasmodium_falciparum_3D7 | product=conserved protein, unknown function | location=Pf3D7_07_v3:437900-438094(+) | length=195 | sequence_SO=chromosome |	0	0	0	0
PF3D7_0709900 | organism=Plasmodium_falciparum_3D7 | product=conserved Plasmodium membrane protein, unknown function | location=Pf3D7_07_v3:438557-445881(-) | length=6933 | sequence_SO=chromosome |	152	8.42747	115	8.14893
PF3D7_0710000 | organism=Plasmodium_falciparum_3D7 | product=conserved Plasmodium protein, unknown function | location=Pf3D7_07_v3:447515-458496(-) | length=9804 | sequence_SO=chromosome |	877	34.3852	658	32.9721
PF3D7_0710100 | organism=Plasmodium_falciparum_3D7 | product=conserved Plasmodium protein, unknown function | location=Pf3D7_07_v3:460057-461436(+) | length=1380 | sequence_SO=chromosome |	214	59.6087	172	61.2313
PF3D7_0710200 | organism=Plasmodium_falciparum_3D7 | product=conserved Plasmodium protein, unknown function | location=Pf3D7_07_v3:463105-471837(+) | length=8733 | sequence_SO=chromosome |	7934	349.224	1852	104.184
PF3D7_0710300 | organism=Plasmodium_falciparum_3D7 | product=conserved Plasmodium membrane protein, unknown function | location=Pf3D7_07_v3:472501-473541(-) | length=612 | sequence_SO=chromosome |	186	116.825	123	98.7365
PF3D7_0710400 | organism=Plasmodium_falciparum_3D7 | product=DNA repair protein RAD14, putative (RAD14) | location=Pf3D7_07_v3:474623-475720(+) | length=1098 | sequence_SO=chromosome |	53	18.5545	46	20.5816
PF3D7_0710500 | organism=Plasmodium_falciparum_3D7 | product=conserved Plasmodium protein, unknown function | location=Pf3D7_07_v3:476116-477552(-) | length=768 | sequence_SO=chromosome |	77	38.5394	102	65.2474
PF3D7_0710600 | organism=Plasmodium_falciparum_3D7 | product=60S ribosomal protein L34 (RPL34) | location=Pf3D7_07_v3:478468-479138(-) | length=453 | sequence_SO=chromosome |	464	393.727	345	374.149
PF3D7_0710700 | organism=Plasmodium_falciparum_3D7 | product=conserved Plasmodium protein, unknown function | location=Pf3D7_07_v3:481369-481974(-) | length=606 | sequence_SO=chromosome |	89	56.4537	47	38.1021
PF3D7_0710800 | organism=Plasmodium_falciparum_3D7 | product=conserved Plasmodium protein, unknown function | location=Pf3D7_07_v3:482701-483831(-) | length=1131 | sequence_SO=chromosome |	241	81.9086	180	78.1869
PF3D7_0710900 | organism=Plasmodium_falciparum_3D7 | product=50S ribosomal protein L1, mitochondrial, putative (RPL1) | location=Pf3D7_07_v3:484838-486037(+) | length=1200 | sequence_SO=chromosome |	147	47.0881	176	72.0536
PF3D7_0711000 | organism=Plasmodium_falciparum_3D7 | product=AAA family ATPase, CDC48 subfamily (Cdc48) | location=Pf3D7_07_v3:487281-490970(-) | length=3690 | sequence_SO=chromosome |	1380	143.757	834	111.036
PF3D7_0711100 | organism=Plasmodium_falciparum_3D7 | product=conserved Plasmodium membrane protein, unknown function | location=Pf3D7_07_v3:492519-493232(-) | length=714 | sequence_SO=chromosome |	14	7.53711	8	5.50447
PF3D7_0711200 | organism=Plasmodium_falciparum_3D7 | product=conserved Plasmodium protein, unknown function | location=Pf3D7_07_v3:495238-498240(+) | length=3003 | sequence_SO=chromosome |	29	3.71208	18	2.9447
PF3D7_0711300 | organism=Plasmodium_falciparum_3D7 | product=conserved Plasmodium protein, unknown function | location=Pf3D7_07_v3:499336-499695(+) | length=360 | sequence_SO=chromosome |	13	13.8808	15	20.4698
PF3D7_0711400 | organism=Plasmodium_falciparum_3D7 | product=histone deacetylase complex subunit SAP18, putative (SAP18) | location=Pf3D7_07_v3:500408-502594(-) | length=2187 | sequence_SO=chromosome |	377	66.2625	144	32.3473
PF3D7_0711500 | organism=Plasmodium_falciparum_3D7 | product=regulator of chromosome condensation, putative | location=Pf3D7_07_v3:505245-507311(+) | length=2067 | sequence_SO=chromosome |	545	101.352	831	197.508
PF3D7_0711600 | organism=Plasmodium_falciparum_3D7 | product=Plasmodium RNA of unknown function RUF6-1 | location=Pf3D7_07_v3:508474-508609(+) | length=136 | sequence_SO=chromosome |	0	0	0	0
PF3D7_0711700 | organism=Plasmodium_falciparum_3D7 | product=erythrocyte membrane protein 1, PfEMP1 (VAR) | location=Pf3D7_07_v3:511950-519425(-) | length=6648 | sequence_SO=chromosome |	6	0.346925	6	0.443388
PF3D7_0711800 | organism=Plasmodium_falciparum_3D7 | product=Plasmodium RNA of unknown function RUF6-2 | location=Pf3D7_07_v3:523147-523288(+) | length=142 | sequence_SO=chromosome |	0	0	0	0
PF3D7_0711900 | organism=Plasmodium_falciparum_3D7 | product=rifin, pseudogene (RIF) | location=Pf3D7_07_v3:525063-526320(-) | length=1074 | sequence_SO=chromosome |	1	0.357907	1	0.457425
PF3D7_0712000 | organism=Plasmodium_falciparum_3D7 | product=erythrocyte membrane protein 1, PfEMP1 (VAR) | location=Pf3D7_07_v3:527338-535131(-) | length=6828 | sequence_SO=chromosome |	92	5.17928	48	3.4536
PF3D7_0712100 | organism=Plasmodium_falciparum_3D7 | product=Plasmodium RNA of unknown function RUF6-12 | location=Pf3D7_07_v3:538519-538660(+) | length=142 | sequence_SO=chromosome |	0	0	0	0
PF3D7_0712200 | organism=Plasmodium_falciparum_3D7 | product=rifin, pseudogene (RIF) | location=Pf3D7_07_v3:540343-541541(-) | length=1017 | sequence_SO=chromosome |	0	0	0	0
PF3D7_0712300 | organism=Plasmodium_falciparum_3D7 | product=erythrocyte membrane protein 1, PfEMP1 (VAR) | location=Pf3D7_07_v3:542906-550520(-) | length=6804 | sequence_SO=chromosome |	32	1.80784	15	1.08306
PF3D7_0712400 | organism=Plasmodium_falciparum_3D7 | product=erythrocyte membrane protein 1, PfEMP1 (VAR) | location=Pf3D7_07_v3:552158-559078(-) | length=6195 | sequence_SO=chromosome |	5	0.310244	1	0.0793017
PF3D7_0712500 | organism=Plasmodium_falciparum_3D7 | product=rifin, pseudogene (RIF) | location=Pf3D7_07_v3:562906-564160(-) | length=1137 | sequence_SO=chromosome |	0	0	0	0
PF3D7_0712600 | organism=Plasmodium_falciparum_3D7 | product=erythrocyte membrane protein 1, PfEMP1 (VAR) | location=Pf3D7_07_v3:566726-574308(-) | length=6648 | sequence_SO=chromosome |	9	0.520387	8	0.591184
PF3D7_0712700 | organism=Plasmodium_falciparum_3D7 | product=Plasmodium RNA of unknown function RUF6-13 | location=Pf3D7_07_v3:577945-578078(+) | length=134 | sequence_SO=chromosome |	0	0	0	0
PF3D7_0712800 | organism=Plasmodium_falciparum_3D7 | product=erythrocyte membrane protein 1, PfEMP1 (VAR) | location=Pf3D7_07_v3:581386-588923(-) | length=6720 | sequence_SO=chromosome |	3	0.171604	5	0.365531
PF3D7_0712900 | organism=Plasmodium_falciparum_3D7 | product=erythrocyte membrane protein 1, PfEMP1 (VAR) | location=Pf3D7_07_v3:590326-597733(-) | length=6579 | sequence_SO=chromosome |	15	0.876408	9	0.672058
PF3D7_0713000 | organism=Plasmodium_falciparum_3D7 | product=rifin (RIF) | location=Pf3D7_07_v3:602141-603381(+) | length=1041 | sequence_SO=chromosome |	0	0	1	0.471925
PF3D7_0716800 | organism=Plasmodium_falciparum_3D7 | product=eukaryotic translation initiation factor 3 subunit I, putative (EIF3I) | location=Pf3D7_07_v3:732070-733496(-) | length=984 | sequence_SO=chromosome |	1340	523.461	1179	588.63
PF3D7_0716900 | organism=Plasmodium_falciparum_3D7 | product=drug metabolite transporter, putative | location=Pf3D7_07_v3:736370-737338(+) | length=969 | sequence_SO=chromosome |	219	86.8751	184	93.2863
PF3D7_0717000 | organism=Plasmodium_falciparum_3D7 | product=conserved Plasmodium membrane protein, unknown function | location=Pf3D7_07_v3:738578-741209(+) | length=897 | sequence_SO=chromosome |	207	88.706	78	42.7195
PF3D7_0717100 | organism=Plasmodium_falciparum_3D7 | product=conserved Plasmodium protein, unknown function | location=Pf3D7_07_v3:742010-744901(+) | length=2739 | sequence_SO=chromosome |	561	78.731	307	55.0643
PF3D7_0713100 | organism=Plasmodium_falciparum_3D7 | product=Pfmc-2TM Maurer's cleft two transmembrane protein (MC-2TM) | location=Pf3D7_07_v3:605653-606440(+) | length=696 | sequence_SO=chromosome |	0	0	1	0.705854
PF3D7_0713200 | organism=Plasmodium_falciparum_3D7 | product=RESA-like protein | location=Pf3D7_07_v3:607111-607785(-) | length=675 | sequence_SO=chromosome |	0	0	0	0
PF3D7_0713300 | organism=Plasmodium_falciparum_3D7 | product=erythrocyte membrane protein 1 (PfEMP1), pseudogene (VAR) | location=Pf3D7_07_v3:609297-610522(+) | length=1224 | sequence_SO=chromosome |	0	0	0	0
PF3D7_0713400 | organism=Plasmodium_falciparum_3D7 | product=serpentine receptor, putative (SR25) | location=Pf3D7_07_v3:612458-613740(+) | length=1074 | sequence_SO=chromosome |	469	167.859	344	157.354
PF3D7_0713500 | organism=Plasmodium_falciparum_3D7 | product=conserved Plasmodium protein, unknown function | location=Pf3D7_07_v3:614385-617249(+) | length=2865 | sequence_SO=chromosome |	66	8.85512	37	6.34455
PF3D7_0713600 | organism=Plasmodium_falciparum_3D7 | product=mitochondrial ribosomal protein S5 precursor, putative | location=Pf3D7_07_v3:617933-620867(+) | length=2754 | sequence_SO=chromosome |	101	14.0972	61	10.8815
PF3D7_0713700 | organism=Plasmodium_falciparum_3D7 | product=conserved Plasmodium protein, unknown function | location=Pf3D7_07_v3:621463-623521(-) | length=630 | sequence_SO=chromosome |	326	198.908	276	215.225
PF3D7_0713800 | organism=Plasmodium_falciparum_3D7 | product=negative elongation factor A, putative (NELFA) | location=Pf3D7_07_v3:624379-625300(-) | length=723 | sequence_SO=chromosome |	66	35.0898	68	46.2056
PF3D7_0713900 | organism=Plasmodium_falciparum_3D7 | product=conserved Plasmodium protein, unknown function | location=Pf3D7_07_v3:627067-637776(-) | length=10710 | sequence_SO=chromosome |	2382	85.4924	1142	52.3842
PF3D7_0714000 | organism=Plasmodium_falciparum_3D7 | product=histone H2B variant (H2B.Z) | location=Pf3D7_07_v3:643101-643472(-) | length=372 | sequence_SO=chromosome |	3503	3619.7	3612	4770.11
PF3D7_0714100 | organism=Plasmodium_falciparum_3D7 | product=conserved Plasmodium protein, unknown function | location=Pf3D7_07_v3:646719-648767(-) | length=2049 | sequence_SO=chromosome |	4	0.7504	2	0.479526
PF3D7_0714200 | organism=Plasmodium_falciparum_3D7 | product=conserved Plasmodium protein, unknown function | location=Pf3D7_07_v3:650834-654919(+) | length=4086 | sequence_SO=chromosome |	429	40.3584	491	59.0347
PF3D7_0714300 | organism=Plasmodium_falciparum_3D7 | product=palmitoyltransferase, putative (DHHC4) | location=Pf3D7_07_v3:656871-661669(+) | length=3966 | sequence_SO=chromosome |	441	42.7426	322	39.8866
PF3D7_0714400 | organism=Plasmodium_falciparum_3D7 | product=calmodulin, putative | location=Pf3D7_07_v3:662284-663407(-) | length=771 | sequence_SO=chromosome |	28	13.9598	12	7.64629
PF3D7_0714500 | organism=Plasmodium_falciparum_3D7 | product=transcription elongation factor s-II, putative | location=Pf3D7_07_v3:664956-666167(+) | length=1212 | sequence_SO=chromosome |	126	39.9616	160	64.8547
PF3D7_0714600 | organism=Plasmodium_falciparum_3D7 | product=conserved Plasmodium protein, unknown function | location=Pf3D7_07_v3:667985-669712(+) | length=1728 | sequence_SO=chromosome |	397	88.3124	163	46.3413
PF3D7_0714700 | organism=Plasmodium_falciparum_3D7 | product=tRNA Asparagine | location=Pf3D7_07_v3:670795-670866(+) | length=72 | sequence_SO=chromosome |	0	0	0	0
PF3D7_0714800 | organism=Plasmodium_falciparum_3D7 | product=tRNA Leucine | location=Pf3D7_07_v3:671656-671735(+) | length=80 | sequence_SO=chromosome |	0	0	0	0
PF3D7_0714900 | organism=Plasmodium_falciparum_3D7 | product=tRNA Serine | location=Pf3D7_07_v3:672735-672816(-) | length=82 | sequence_SO=chromosome |	0	0	0	0
PF3D7_0715000 | organism=Plasmodium_falciparum_3D7 | product=4-nitrophenylphosphatase (PNPase) | location=Pf3D7_07_v3:673451-674419(+) | length=969 | sequence_SO=chromosome |	185	73.3876	151	76.5556
PF3D7_0715100 | organism=Plasmodium_falciparum_3D7 | product=C-Myc-binding protein, putative (MYCBP) | location=Pf3D7_07_v3:674610-675130(-) | length=327 | sequence_SO=chromosome |	0	0	0	0
PF3D7_0715200 | organism=Plasmodium_falciparum_3D7 | product=conserved Plasmodium protein, unknown function | location=Pf3D7_07_v3:676061-682681(-) | length=6621 | sequence_SO=chromosome |	830	48.187	801	59.4337
PF3D7_0715300 | organism=Plasmodium_falciparum_3D7 | product=calcium/calmodulin-dependent protein kinase, putative | location=Pf3D7_07_v3:684539-686691(-) | length=1554 | sequence_SO=chromosome |	260	64.3128	311	98.3181
PF3D7_0715400 | organism=Plasmodium_falciparum_3D7 | product=secreted ookinete protein, putative (PSOP20) | location=Pf3D7_07_v3:687891-688848(-) | length=660 | sequence_SO=chromosome |	84	48.9227	87	64.7589
PF3D7_0715500 | organism=Plasmodium_falciparum_3D7 | product=mitochondrial ATP synthase F1, epsilon subunit, putative | location=Pf3D7_07_v3:689543-690057(-) | length=216 | sequence_SO=chromosome |	0	0	0	0
PF3D7_0715600 | organism=Plasmodium_falciparum_3D7 | product=GTP-binding translation elongation factor tu family protein, putative | location=Pf3D7_07_v3:691068-693332(+) | length=2265 | sequence_SO=chromosome |	413	70.0901	547	118.643
PF3D7_0715700 | organism=Plasmodium_falciparum_3D7 | product=conserved Plasmodium protein, unknown function | location=Pf3D7_07_v3:694523-694882(+) | length=360 | sequence_SO=chromosome |	13	13.8808	12	16.3758
PF3D7_0715800 | organism=Plasmodium_falciparum_3D7 | product=drug/metabolite exporter, drug/metabolite transporter | location=Pf3D7_07_v3:695600-696904(-) | length=1305 | sequence_SO=chromosome |	260	76.584	307	115.572
PF3D7_0715900 | organism=Plasmodium_falciparum_3D7 | product=zinc transporter, putative | location=Pf3D7_07_v3:699239-700909(+) | length=1671 | sequence_SO=chromosome |	589	135.492	550	161.7
PF3D7_0716000 | organism=Plasmodium_falciparum_3D7 | product=RNA-binding protein, putative | location=Pf3D7_07_v3:703207-706584(+) | length=3378 | sequence_SO=chromosome |	860	97.8619	434	63.1181
PF3D7_0716100 | organism=Plasmodium_falciparum_3D7 | product=protein SDA1, putative (SDA1) | location=Pf3D7_07_v3:707699-710908(-) | length=3210 | sequence_SO=chromosome |	221	26.4644	66	10.101
PF3D7_0716200 | organism=Plasmodium_falciparum_3D7 | product=conserved Plasmodium protein, unknown function | location=Pf3D7_07_v3:712469-714967(+) | length=2499 | sequence_SO=chromosome |	231	35.5321	168	33.0268
PF3D7_0716300 | organism=Plasmodium_falciparum_3D7 | product=conserved Plasmodium protein, unknown function | location=Pf3D7_07_v3:717281-718968(+) | length=1569 | sequence_SO=chromosome |	2369	580.386	4420	1383.96
PF3D7_0716400 | organism=Plasmodium_falciparum_3D7 | product=transcription initiation factor IIA subunit 1, putative | location=Pf3D7_07_v3:720010-721467(+) | length=525 | sequence_SO=chromosome |	247	180.848	325	304.122
PF3D7_0716500 | organism=Plasmodium_falciparum_3D7 | product=conserved Plasmodium protein, unknown function | location=Pf3D7_07_v3:721717-724715(+) | length=1341 | sequence_SO=chromosome |	85	24.3649	96	35.1695
PF3D7_0716600 | organism=Plasmodium_falciparum_3D7 | product=cysteine desulfurase (SufS) | location=Pf3D7_07_v3:725296-727219(+) | length=1641 | sequence_SO=chromosome |	96	22.4873	106	31.7337
PF3D7_0716700 | organism=Plasmodium_falciparum_3D7 | product=conserved Plasmodium protein, unknown function | location=Pf3D7_07_v3:728109-731126(+) | length=3018 | sequence_SO=chromosome |	52	6.62307	50	8.13907
PF3D7_0717200 | organism=Plasmodium_falciparum_3D7 | product=conserved Plasmodium protein, unknown function | location=Pf3D7_07_v3:745191-746663(-) | length=1296 | sequence_SO=chromosome |	236	69.9974	226	85.6697
PF3D7_0717300 | organism=Plasmodium_falciparum_3D7 | product=transcription initiation factor IIE, alpha subunit, putative | location=Pf3D7_07_v3:748990-750699(+) | length=1179 | sequence_SO=chromosome |	92	29.995	117	48.7524
PF3D7_0717400 | organism=Plasmodium_falciparum_3D7 | product=queuine tRNA-ribosyltransferase, putative | location=Pf3D7_07_v3:751877-754132(+) | length=2256 | sequence_SO=chromosome |	151	25.7284	176	38.3264
PF3D7_0717500 | organism=Plasmodium_falciparum_3D7 | product=calcium-dependent protein kinase 4 (CDPK4) | location=Pf3D7_07_v3:755763-757696(+) | length=1587 | sequence_SO=chromosome |	595	144.117	972	300.894
PF3D7_0717600 | organism=Plasmodium_falciparum_3D7 | product=conserved Plasmodium protein, unknown function | location=Pf3D7_07_v3:758720-762877(-) | length=3162 | sequence_SO=chromosome |	539	65.5242	697	108.292
PF3D7_0717700 | organism=Plasmodium_falciparum_3D7 | product=serine--tRNA ligase, putative | location=Pf3D7_07_v3:764794-766413(-) | length=1620 | sequence_SO=chromosome |	991	235.144	1412	428.197
PF3D7_0717800 | organism=Plasmodium_falciparum_3D7 | product=conserved Plasmodium protein, unknown function | location=Pf3D7_07_v3:767357-771949(-) | length=4593 | sequence_SO=chromosome |	80	6.69528	35	3.74365
PF3D7_0717900 | organism=Plasmodium_falciparum_3D7 | product=thioredoxin-like protein | location=Pf3D7_07_v3:772951-775264(-) | length=1350 | sequence_SO=chromosome |	87	24.772	61	22.1983
PF3D7_0718000 | organism=Plasmodium_falciparum_3D7 | product=dynein heavy chain, putative | location=Pf3D7_07_v3:776141-795637(-) | length=17541 | sequence_SO=chromosome |	25	0.547849	19	0.532137
PF3D7_0718100 | organism=Plasmodium_falciparum_3D7 | product=exported serine/threonine protein kinase (EST) | location=Pf3D7_07_v3:796514-804739(-) | length=8088 | sequence_SO=chromosome |	812	38.5913	436	26.4831
PF3D7_0718300 | organism=Plasmodium_falciparum_3D7 | product=cysteine repeat modular protein 2 (CRMP2) | location=Pf3D7_07_v3:812301-820635(-) | length=7632 | sequence_SO=chromosome |	1	0.0503659	1	0.0643703
PF3D7_0718400 | organism=Plasmodium_falciparum_3D7 | product=mitochondrial ribosomal protein S8 precursor, putative | location=Pf3D7_07_v3:822438-823015(+) | length=390 | sequence_SO=chromosome |	130	128.131	183	230.521
PF3D7_0718500 | organism=Plasmodium_falciparum_3D7 | product=prefoldin subunit 3, putative | location=Pf3D7_07_v3:824445-825884(+) | length=579 | sequence_SO=chromosome |	442	293.44	341	289.334
PF3D7_0718600 | organism=Plasmodium_falciparum_3D7 | product=conserved Plasmodium protein, unknown function | location=Pf3D7_07_v3:826837-831305(+) | length=3345 | sequence_SO=chromosome |	100	11.4916	52	7.63715
PF3D7_0718700 | organism=Plasmodium_falciparum_3D7 | product=conserved Plasmodium membrane protein, unknown function | location=Pf3D7_07_v3:831549-832922(-) | length=1374 | sequence_SO=chromosome |	42	11.75	24	8.58121
PF3D7_0718800 | organism=Plasmodium_falciparum_3D7 | product=conserved Plasmodium protein, unknown function | location=Pf3D7_07_v3:833630-835051(-) | length=822 | sequence_SO=chromosome |	3	1.40289	5	2.98829
PF3D7_0718900 | organism=Plasmodium_falciparum_3D7 | product=conserved Plasmodium protein, unknown function | location=Pf3D7_07_v3:835957-836861(+) | length=705 | sequence_SO=chromosome |	0	0	2	1.39369
PF3D7_0719000 | organism=Plasmodium_falciparum_3D7 | product=conserved Plasmodium protein, unknown function | location=Pf3D7_07_v3:838135-838596(+) | length=462 | sequence_SO=chromosome |	119	99.0102	39	41.4712
PF3D7_0719100 | organism=Plasmodium_falciparum_3D7 | product=conserved Plasmodium protein, unknown function | location=Pf3D7_07_v3:838990-840024(-) | length=540 | sequence_SO=chromosome |	57	40.5748	27	24.5637
PF3D7_0719200 | organism=Plasmodium_falciparum_3D7 | product=NIMA related kinase 4 (NEK4) | location=Pf3D7_07_v3:841108-842830(+) | length=933 | sequence_SO=chromosome |	1	0.411996	2	1.05311
PF3D7_0719300 | organism=Plasmodium_falciparum_3D7 | product=actin-related protein, putative (ARP6) | location=Pf3D7_07_v3:844495-847593(+) | length=3099 | sequence_SO=chromosome |	450	55.8169	469	74.349
PF3D7_0719400 | organism=Plasmodium_falciparum_3D7 | product=conserved Plasmodium protein, unknown function | location=Pf3D7_07_v3:848398-853593(-) | length=5196 | sequence_SO=chromosome |	1910	141.299	1011	95.5886
PF3D7_0719500 | organism=Plasmodium_falciparum_3D7 | product=LEM3/CDC50 family protein, putative | location=Pf3D7_07_v3:854652-856654(-) | length=1416 | sequence_SO=chromosome |	502	136.275	315	109.288
PF3D7_0719600 | organism=Plasmodium_falciparum_3D7 | product=60S ribosomal protein L11a, putative | location=Pf3D7_07_v3:858742-859492(-) | length=522 | sequence_SO=chromosome |	1292	951.408	974	916.669
PF3D7_0719700 | organism=Plasmodium_falciparum_3D7 | product=40S ribosomal protein S10, putative | location=Pf3D7_07_v3:861583-862487(+) | length=414 | sequence_SO=chromosome |	3361	3120.64	2828	3355.85
PF3D7_0719800 | organism=Plasmodium_falciparum_3D7 | product=conserved Plasmodium protein, unknown function | location=Pf3D7_07_v3:863452-864813(-) | length=1362 | sequence_SO=chromosome |	152	42.8984	250	90.1752
PF3D7_0719900 | organism=Plasmodium_falciparum_3D7 | product=conserved Plasmodium membrane protein, unknown function | location=Pf3D7_07_v3:865927-876132(+) | length=10206 | sequence_SO=chromosome |	1655	62.3329	1154	55.5487
PF3D7_0720000 | organism=Plasmodium_falciparum_3D7 | product=exosome complex component CSL4, putative (CSL4) | location=Pf3D7_07_v3:876795-877500(+) | length=588 | sequence_SO=chromosome |	79	51.6446	68	56.814
PF3D7_0720100 | organism=Plasmodium_falciparum_3D7 | product=small subunit rRNA processing protein, putative | location=Pf3D7_07_v3:877865-878632(-) | length=768 | sequence_SO=chromosome |	125	62.5639	115	73.5632
PF3D7_0720200 | organism=Plasmodium_falciparum_3D7 | product=conserved Plasmodium protein, unknown function | location=Pf3D7_07_v3:879454-879946(+) | length=366 | sequence_SO=chromosome |	28	29.4071	22	29.5301
[truncated: 3,956 more rows]

## Sheet: spreadsheet3
This table contains transcripts which were identified by Limma as presenting different transcript quantities. Note that this is a two-sample comparison and does not depict differentially regulated genes on the basis of biological replicates. See Methods for details.
[truncated: 540 more rows]
